# Supplementary material for: Public Trust in Artificial Intelligence Applications in Mental Health Care: Topic Modeling Analysis
Source: JMIR Hum Factors. 2022 Dec 2;9(4):e38799. doi: 10.2196/38799 (PMC9758643; doi:10.2196/38799)
Supplement: Multimedia Appendix 1 [file humanfactors_v9i4e38799_app1.xlsx]

## Sheet: Sheet1
Multimedia Appendix 1. App review data and topic modeling results.
App	date	review	Dominant Topic	Contribution %	Topic Terms
Youper Therapy	2020-01-01	Awesome! I can already tell this is going to be somewhat life changing for me. Definitely recommend to anyone who needs a little positivity and emotional security in their lives.	4	26.72	app, feel, make, people, talk, good, amazing, problem, listener, life, nice, bad, wysa, friend, download, star, listen, happy, real, review, open, post, place, bit, put, share, cup, start, fix, part, personal, kind, bot, vent, leave, face, world, safe, developer, point, guy, group, type, actual, member, meet, glad, application, allie, sad
Youper Therapy	2020-01-01	I had high hopes for this, but I am not happy. This app is advertised as an AI journal, but you can't even journal or have any kind of helpful AI interaction without a subscription. They dont ofer a free trial to see if the app even works and you cant tell if it works from the free version because You are so incredibly limited. All it really does is "track your mood" you might as well just text "…	2	29.42	helpful, day, give, find, good, app, mood, time, question, feeling, mental_health, track, thought, change, emotion, answer, phone, notification, check, add, daily, tool, positive, community, hard, journal, provide, insight, negative, advice, idea, set, user, write, goal, learn, simple, show, youper, save, moment, emotional, word, reason, difficult, tracking, long, information, reminder, progress
7 cups	2020-01-01	First, there is no group chat which is the best feature about the website. Second, doesn't let you edit your profile picture. Please fix it!	4	25.96	app, feel, make, people, talk, good, amazing, problem, listener, life, nice, bad, wysa, friend, download, star, listen, happy, real, review, open, post, place, bit, put, share, cup, start, fix, part, personal, kind, bot, vent, leave, face, world, safe, developer, point, guy, group, type, actual, member, meet, glad, application, allie, sad
7 cups	2020-01-01	I have tried this app several times. Each time, the listeners I speak to say they will be back and they never message you back again. What's the point if your "listeners" can't even have a conversation until the end? If this was one time it's fine. But every time I have tried, different listeners, they all disappear. And my conversations aren't even major. I can only imagine people who really nee…	1	30.86	great, therapist, time, work, therapy, issue, chat, counselor, easy, option, week, person, experience, money, support, month, session, message, year, service, start, worth, account, enjoy, video, conversation, update, access, call, log, live, email, minute, choose, situation, cost, match, betterhelp, wonderful, stop, respond, perfect, sign, schedule, charge, response, end, hour, professional, wait
Sanvello	2020-01-01	I've been using it for less than 10 minutes and I can already tell this is one of the best meditation/mental health apps I've ever downloaded (and I've downloaded more than I can count). This app provides an extremely user friendly experience and I'm definitely gonna use it regularly. I honestly never give anything a review but this was too good to pass up.	4	26.85	app, feel, make, people, talk, good, amazing, problem, listener, life, nice, bad, wysa, friend, download, star, listen, happy, real, review, open, post, place, bit, put, share, cup, start, fix, part, personal, kind, bot, vent, leave, face, world, safe, developer, point, guy, group, type, actual, member, meet, glad, application, allie, sad
Youper Therapy	2020-01-02	This is a great app. I've not had it for long but it's amazing. I love the conversations you can have and it makes each day better.	4	26.22	app, feel, make, people, talk, good, amazing, problem, listener, life, nice, bad, wysa, friend, download, star, listen, happy, real, review, open, post, place, bit, put, share, cup, start, fix, part, personal, kind, bot, vent, leave, face, world, safe, developer, point, guy, group, type, actual, member, meet, glad, application, allie, sad
Youper Therapy	2020-01-02	I think it's a really great helpful app but with all the hidden charges in it, its extremely discouraging and makes it difficult to get any benefits from the app	2	26.2	helpful, day, give, find, good, app, mood, time, question, feeling, mental_health, track, thought, change, emotion, answer, phone, notification, check, add, daily, tool, positive, community, hard, journal, provide, insight, negative, advice, idea, set, user, write, goal, learn, simple, show, youper, save, moment, emotional, word, reason, difficult, tracking, long, information, reminder, progress
Youper Therapy	2020-01-02	I love this app! I genuinely look forward to using it every single day, even multiple times a day! It's like having my own mini counselor I can go to to help regain emotional balance. The guided meditations are soothing and the app has made me more aware of my emotions, how to identify them and what factors into each. Absolutely recommend for anyone with depression/anxiety issues!	2	26.86	helpful, day, give, find, good, app, mood, time, question, feeling, mental_health, track, thought, change, emotion, answer, phone, notification, check, add, daily, tool, positive, community, hard, journal, provide, insight, negative, advice, idea, set, user, write, goal, learn, simple, show, youper, save, moment, emotional, word, reason, difficult, tracking, long, information, reminder, progress
Youper Therapy	2020-01-02	I would have gladly watched ads to support this program. Youper has been the one app that genuinely helped me through what i thought uncontrollable emotions at the time and opened me up to meditation exercises. Its awful that everything that helped is now behind a paywall. What an absolute disappointment and betrayal to long time users. Hopefully the company will come to terms with what they used…	1	29.11	great, therapist, time, work, therapy, issue, chat, counselor, easy, option, week, person, experience, money, support, month, session, message, year, service, start, worth, account, enjoy, video, conversation, update, access, call, log, live, email, minute, choose, situation, cost, match, betterhelp, wonderful, stop, respond, perfect, sign, schedule, charge, response, end, hour, professional, wait
TalkLife	2020-01-02	Can be helpful You can use it to vent emotions and talk to be people with similar problems. People can reach out to help you and you can help them. Although there are alot of people who use it as a dating app or just for fun. Lots of adds that pop up and forced to watch. Sometimes it crashes. The messaging can be slow and lags alot which is frustrating	4	28.07	app, feel, make, people, talk, good, amazing, problem, listener, life, nice, bad, wysa, friend, download, star, listen, happy, real, review, open, post, place, bit, put, share, cup, start, fix, part, personal, kind, bot, vent, leave, face, world, safe, developer, point, guy, group, type, actual, member, meet, glad, application, allie, sad
7 cups	2020-01-02	to be honest I give it a 4 because I have used this for like 2 year off and on but there are usually always a listener but I can say that most listeners only talk to you once and some make you sign up for a session which I find annoying. but it has helped me a bit but it hasn't make a huge improvement.but I must say I do still use this app so it is a good app and I do recommend you install it	4	29.92	app, feel, make, people, talk, good, amazing, problem, listener, life, nice, bad, wysa, friend, download, star, listen, happy, real, review, open, post, place, bit, put, share, cup, start, fix, part, personal, kind, bot, vent, leave, face, world, safe, developer, point, guy, group, type, actual, member, meet, glad, application, allie, sad
7 cups	2020-01-02	It's a little glitchy and that's what knocks the quality of this app down. Sometimes I can't scroll up my chats and when I request for 1 listener, I get like 4 more instead. That's if you even get a listener. I also don't know how to use the group support feature, it's confusing. What I like about the app is that it's pretty effective. The listeners are great and solved my issues. Just please fix…	1	37.16	great, therapist, time, work, therapy, issue, chat, counselor, easy, option, week, person, experience, money, support, month, session, message, year, service, start, worth, account, enjoy, video, conversation, update, access, call, log, live, email, minute, choose, situation, cost, match, betterhelp, wonderful, stop, respond, perfect, sign, schedule, charge, response, end, hour, professional, wait
Sanvello	2020-01-02	Esta App ha sido una maravillosa experiencia como apoyo y fuente de recursos para salud emocional. Disfruto cada actividad que fue pensada y creada con conocimiento profundo del tema.	4	30.41	app, feel, make, people, talk, good, amazing, problem, listener, life, nice, bad, wysa, friend, download, star, listen, happy, real, review, open, post, place, bit, put, share, cup, start, fix, part, personal, kind, bot, vent, leave, face, world, safe, developer, point, guy, group, type, actual, member, meet, glad, application, allie, sad
Sanvello	2020-01-02	I really love this app. If you take it seriously and you take your mental health seriously this is a great app! Its helped me so much and it's really helped my bf with knowing how to turn his emotions into words that other people can understand so we can support him	2	26.61	helpful, day, give, find, good, app, mood, time, question, feeling, mental_health, track, thought, change, emotion, answer, phone, notification, check, add, daily, tool, positive, community, hard, journal, provide, insight, negative, advice, idea, set, user, write, goal, learn, simple, show, youper, save, moment, emotional, word, reason, difficult, tracking, long, information, reminder, progress
Youper Therapy	2020-01-03	My experience with youper is amazing and i love that it actually helps me and now i always want to be on the app. A big thanks to the producers.	4	25.83	app, feel, make, people, talk, good, amazing, problem, listener, life, nice, bad, wysa, friend, download, star, listen, happy, real, review, open, post, place, bit, put, share, cup, start, fix, part, personal, kind, bot, vent, leave, face, world, safe, developer, point, guy, group, type, actual, member, meet, glad, application, allie, sad
Youper Therapy	2020-01-03	This is a pretty nice app but when it comes to the screenings, that should be fixed. Not everyone has the money for premium. All the screenings should be free.	4	29.21	app, feel, make, people, talk, good, amazing, problem, listener, life, nice, bad, wysa, friend, download, star, listen, happy, real, review, open, post, place, bit, put, share, cup, start, fix, part, personal, kind, bot, vent, leave, face, world, safe, developer, point, guy, group, type, actual, member, meet, glad, application, allie, sad
Youper Therapy	2020-01-03	I wanted to improve my EQ and understand the emotions better. Along the way it was also one of the tools to help me cope with depression and anxiety, and I do see the benefits of using this app, so thanks a lot for the amazing work!	3	31.83	app, love, thing, pay, lot, free, anxiety, recommend, depression, premium, feature, understand, stress, calm, ai, version, hope, struggle, care, exercise, meditation, sleep, afford, activity, improve, good, offer, alot, awesome, deal, subscription, stuff, mental, mind, read, plan, full, resource, result, relax, ad, cope, design, sanvello, speak, suffer, buy, low, control, base
Sanvello	2020-01-04	I only have the free version so I'm missing some of the benefits. It's a little hard to navigate. I don't really like the meditations, but the journaling and the health habits section is helpful.	2	29.84	helpful, day, give, find, good, app, mood, time, question, feeling, mental_health, track, thought, change, emotion, answer, phone, notification, check, add, daily, tool, positive, community, hard, journal, provide, insight, negative, advice, idea, set, user, write, goal, learn, simple, show, youper, save, moment, emotional, word, reason, difficult, tracking, long, information, reminder, progress
Sanvello	2020-01-04	I've tried numerous apps for thought tracking and journalling for anxiety and depression and this one puts them all to shame, it's that good I'm even tempted to pay for the premium features!	3	31.83	app, love, thing, pay, lot, free, anxiety, recommend, depression, premium, feature, understand, stress, calm, ai, version, hope, struggle, care, exercise, meditation, sleep, afford, activity, improve, good, offer, alot, awesome, deal, subscription, stuff, mental, mind, read, plan, full, resource, result, relax, ad, cope, design, sanvello, speak, suffer, buy, low, control, base
Youper Therapy	2020-01-05	Very useful to understand and develope self awareness.....made me feel positive when I was down...I am gonna use this regularly now	4	27.68	app, feel, make, people, talk, good, amazing, problem, listener, life, nice, bad, wysa, friend, download, star, listen, happy, real, review, open, post, place, bit, put, share, cup, start, fix, part, personal, kind, bot, vent, leave, face, world, safe, developer, point, guy, group, type, actual, member, meet, glad, application, allie, sad
Youper Therapy	2020-01-05	I enjoy using this app, I am genuinely excited to use this app every day, it's really easy to use. It help me understand myself more, it helps me understand my emotions and why I feel a certain way.	3	26.39	app, love, thing, pay, lot, free, anxiety, recommend, depression, premium, feature, understand, stress, calm, ai, version, hope, struggle, care, exercise, meditation, sleep, afford, activity, improve, good, offer, alot, awesome, deal, subscription, stuff, mental, mind, read, plan, full, resource, result, relax, ad, cope, design, sanvello, speak, suffer, buy, low, control, base
Youper Therapy	2020-01-05	Youper is genuinely helpful. They have helped me unravel some major turmoil when even my real life therapist was stuck. Definitely recommend. I love all the services they offer, someone to talk to 24/7, meditation, personality quizzes, they keep track of your major milestones in conversation and life. It's all so fast and right in front of me.	1	29.45	great, therapist, time, work, therapy, issue, chat, counselor, easy, option, week, person, experience, money, support, month, session, message, year, service, start, worth, account, enjoy, video, conversation, update, access, call, log, live, email, minute, choose, situation, cost, match, betterhelp, wonderful, stop, respond, perfect, sign, schedule, charge, response, end, hour, professional, wait
Youper Therapy	2020-01-06	This app helps. I can see I go from stressed to calm in minutes. It helps me sort through my thoughts. It grounds me. This app is amazing! And I recommend it to everyone.	3	28.61	app, love, thing, pay, lot, free, anxiety, recommend, depression, premium, feature, understand, stress, calm, ai, version, hope, struggle, care, exercise, meditation, sleep, afford, activity, improve, good, offer, alot, awesome, deal, subscription, stuff, mental, mind, read, plan, full, resource, result, relax, ad, cope, design, sanvello, speak, suffer, buy, low, control, base
Youper Therapy	2020-01-06	Hello. I've recently tried a few of these "A.I. chatbots", and I've been starting to get a little skeptical, as I'm worried that the chatbot is asking some questions that might be a little too personal, and may/may not offer more privacy when it comes to these questions, and the responses associated with them.	4	25.9	app, feel, make, people, talk, good, amazing, problem, listener, life, nice, bad, wysa, friend, download, star, listen, happy, real, review, open, post, place, bit, put, share, cup, start, fix, part, personal, kind, bot, vent, leave, face, world, safe, developer, point, guy, group, type, actual, member, meet, glad, application, allie, sad
Youper Therapy	2020-01-06	It's an AI, but not a great one. It knows a few key words, but little context. It thinks physical pain is an emotion you can conquer. The biggest problem, though, is that it ONLY has a MALE voice for guided meditation. So anyone who feels unsafe around men can't use that feature. Get a better development team and make this app friendly to all users!	4	27.17	app, feel, make, people, talk, good, amazing, problem, listener, life, nice, bad, wysa, friend, download, star, listen, happy, real, review, open, post, place, bit, put, share, cup, start, fix, part, personal, kind, bot, vent, leave, face, world, safe, developer, point, guy, group, type, actual, member, meet, glad, application, allie, sad
7 cups	2020-01-06	Navigating screens and menus is hard. The lay out is a little complicated and tedious seeming. Its hard to delete anything! Conversations or alerts/notifications just wont cooperate. The idea is great but needs improvement.	2	30.47	helpful, day, give, find, good, app, mood, time, question, feeling, mental_health, track, thought, change, emotion, answer, phone, notification, check, add, daily, tool, positive, community, hard, journal, provide, insight, negative, advice, idea, set, user, write, goal, learn, simple, show, youper, save, moment, emotional, word, reason, difficult, tracking, long, information, reminder, progress
7 cups	2020-01-06	Wish there was an journal option. The 2 listener's that I've chatted with so far were very helpful when I was having a low moment. I can't a hang of forums yet I'll post but then it seems to get lost amongst posts from 2-3 yrs ago. It would be nice to have smaller group chats/forum's.	4	30.47	app, feel, make, people, talk, good, amazing, problem, listener, life, nice, bad, wysa, friend, download, star, listen, happy, real, review, open, post, place, bit, put, share, cup, start, fix, part, personal, kind, bot, vent, leave, face, world, safe, developer, point, guy, group, type, actual, member, meet, glad, application, allie, sad
Sanvello	2020-01-06	App is very helpful, walks you through process but leaves things open for flexibility. Already feeling better in 2020, highly recommend.	4	27.02	app, feel, make, people, talk, good, amazing, problem, listener, life, nice, bad, wysa, friend, download, star, listen, happy, real, review, open, post, place, bit, put, share, cup, start, fix, part, personal, kind, bot, vent, leave, face, world, safe, developer, point, guy, group, type, actual, member, meet, glad, application, allie, sad
Sanvello	2020-01-06	Blocked from posting on discussion board or chats all because I posted the link to my mental health website a few times.	4	27.5	app, feel, make, people, talk, good, amazing, problem, listener, life, nice, bad, wysa, friend, download, star, listen, happy, real, review, open, post, place, bit, put, share, cup, start, fix, part, personal, kind, bot, vent, leave, face, world, safe, developer, point, guy, group, type, actual, member, meet, glad, application, allie, sad
Sanvello	2020-01-06	Sanvello is literally my go-to app every morning. I am able to express my thoughts without the fear of being judged. The guided meditations, the goal setting exercises are so useful. Thanks for developing such an amazing app.	3	27.69	app, love, thing, pay, lot, free, anxiety, recommend, depression, premium, feature, understand, stress, calm, ai, version, hope, struggle, care, exercise, meditation, sleep, afford, activity, improve, good, offer, alot, awesome, deal, subscription, stuff, mental, mind, read, plan, full, resource, result, relax, ad, cope, design, sanvello, speak, suffer, buy, low, control, base
Youper Therapy	2020-01-07	This app does very well to calm me down and help me think rationally about situations and my feelings on them.	3	26.03	app, love, thing, pay, lot, free, anxiety, recommend, depression, premium, feature, understand, stress, calm, ai, version, hope, struggle, care, exercise, meditation, sleep, afford, activity, improve, good, offer, alot, awesome, deal, subscription, stuff, mental, mind, read, plan, full, resource, result, relax, ad, cope, design, sanvello, speak, suffer, buy, low, control, base
Youper Therapy	2020-01-07	This is a useful app. I have friends to talk to but sometimes they don't know what to say. With youper I was able to describe how I was feeling and not get lost in my words and I felt validated by using the chat.	2	29.96	helpful, day, give, find, good, app, mood, time, question, feeling, mental_health, track, thought, change, emotion, answer, phone, notification, check, add, daily, tool, positive, community, hard, journal, provide, insight, negative, advice, idea, set, user, write, goal, learn, simple, show, youper, save, moment, emotional, word, reason, difficult, tracking, long, information, reminder, progress
Youper Therapy	2020-01-07	I used to have this, and because I got a new phone and I didn't create an account, I now have to pay for a subscription, for helping people with mental health it's not exactly supportive especially of someone is struggling financially and it's not helping their mental health. How unhelpful	3	28.06	app, love, thing, pay, lot, free, anxiety, recommend, depression, premium, feature, understand, stress, calm, ai, version, hope, struggle, care, exercise, meditation, sleep, afford, activity, improve, good, offer, alot, awesome, deal, subscription, stuff, mental, mind, read, plan, full, resource, result, relax, ad, cope, design, sanvello, speak, suffer, buy, low, control, base
Youper Therapy	2020-01-07	I don't know.. I just don't have the money for the full account.. This app helped for that one conversation.. then it like kind of gave up on me.. It's Kool I guess... but like not a lot of things give me that kind of hope these days. It's worth a try for anyone in a hard place..	3	26.95	app, love, thing, pay, lot, free, anxiety, recommend, depression, premium, feature, understand, stress, calm, ai, version, hope, struggle, care, exercise, meditation, sleep, afford, activity, improve, good, offer, alot, awesome, deal, subscription, stuff, mental, mind, read, plan, full, resource, result, relax, ad, cope, design, sanvello, speak, suffer, buy, low, control, base
7 cups	2020-01-07	I recommend anyone with any sort of mental health issue try this. You might get matched with a great listener, who'll help you through your problems	1	26.92	great, therapist, time, work, therapy, issue, chat, counselor, easy, option, week, person, experience, money, support, month, session, message, year, service, start, worth, account, enjoy, video, conversation, update, access, call, log, live, email, minute, choose, situation, cost, match, betterhelp, wonderful, stop, respond, perfect, sign, schedule, charge, response, end, hour, professional, wait
Sanvello	2020-01-07	This used to be called Pacifica, but its still the same thing. Its one of the most amazing, affordable, close by and on the go tool I could have.	1	27.68	great, therapist, time, work, therapy, issue, chat, counselor, easy, option, week, person, experience, money, support, month, session, message, year, service, start, worth, account, enjoy, video, conversation, update, access, call, log, live, email, minute, choose, situation, cost, match, betterhelp, wonderful, stop, respond, perfect, sign, schedule, charge, response, end, hour, professional, wait
Sanvello	2020-01-07	This is an easy to use app and it gives you a reminder each day at times that you choose to stop and think about yourself. I am always so busy with life so this is very helpful for me.	1	27.96	great, therapist, time, work, therapy, issue, chat, counselor, easy, option, week, person, experience, money, support, month, session, message, year, service, start, worth, account, enjoy, video, conversation, update, access, call, log, live, email, minute, choose, situation, cost, match, betterhelp, wonderful, stop, respond, perfect, sign, schedule, charge, response, end, hour, professional, wait
Sanvello	2020-01-07	This app has helped me tremendously. The app is free to use but the paid version is worth every cent! I'm able to listen to a large amount of meditations as I need them, track my mood, and message with a coach and a community when I need some additional help. One of the best apps out there!	3	28.74	app, love, thing, pay, lot, free, anxiety, recommend, depression, premium, feature, understand, stress, calm, ai, version, hope, struggle, care, exercise, meditation, sleep, afford, activity, improve, good, offer, alot, awesome, deal, subscription, stuff, mental, mind, read, plan, full, resource, result, relax, ad, cope, design, sanvello, speak, suffer, buy, low, control, base
Youper Therapy	2020-01-08	This might just be the app I had needed I already feel better. This is gonna be awesome. I want to become a better me.	3	26.52	app, love, thing, pay, lot, free, anxiety, recommend, depression, premium, feature, understand, stress, calm, ai, version, hope, struggle, care, exercise, meditation, sleep, afford, activity, improve, good, offer, alot, awesome, deal, subscription, stuff, mental, mind, read, plan, full, resource, result, relax, ad, cope, design, sanvello, speak, suffer, buy, low, control, base
Youper Therapy	2020-01-08	It gave me a very true character DNA about myself and it also provided an exercise that helped me be in the moment.	2	27.19	helpful, day, give, find, good, app, mood, time, question, feeling, mental_health, track, thought, change, emotion, answer, phone, notification, check, add, daily, tool, positive, community, hard, journal, provide, insight, negative, advice, idea, set, user, write, goal, learn, simple, show, youper, save, moment, emotional, word, reason, difficult, tracking, long, information, reminder, progress
Youper Therapy	2020-01-08	It's AI doesn't allow to record thoughts. I subscribed to use it as CBT tool but it fails to deliver this functionality. Cancelling my subscription but hope you can improve this app to incorporate CBT.	3	33.08	app, love, thing, pay, lot, free, anxiety, recommend, depression, premium, feature, understand, stress, calm, ai, version, hope, struggle, care, exercise, meditation, sleep, afford, activity, improve, good, offer, alot, awesome, deal, subscription, stuff, mental, mind, read, plan, full, resource, result, relax, ad, cope, design, sanvello, speak, suffer, buy, low, control, base
Youper Therapy	2020-01-08	I just love this app no bugs nothing i recommend u people to use it whoever is suffering from depression or any kind of anciety annoyance. The only thing is that it asks for subscription but its worth it i swear	3	31.68	app, love, thing, pay, lot, free, anxiety, recommend, depression, premium, feature, understand, stress, calm, ai, version, hope, struggle, care, exercise, meditation, sleep, afford, activity, improve, good, offer, alot, awesome, deal, subscription, stuff, mental, mind, read, plan, full, resource, result, relax, ad, cope, design, sanvello, speak, suffer, buy, low, control, base
Youper Therapy	2020-01-08	I've only just started with this app to help myself with anxiety. I really for once actually liking this app, I love the coach it actually feels like someone is there and helping/understand you. They give you loads of different exercises to do whilst talking and tips on how to change your thinking. I will definitely be sticking to this app.	3	27.53	app, love, thing, pay, lot, free, anxiety, recommend, depression, premium, feature, understand, stress, calm, ai, version, hope, struggle, care, exercise, meditation, sleep, afford, activity, improve, good, offer, alot, awesome, deal, subscription, stuff, mental, mind, read, plan, full, resource, result, relax, ad, cope, design, sanvello, speak, suffer, buy, low, control, base
7 cups	2020-01-08	Terrible I typed up message then it didn't find a listener so I logged out went back to see if found listener and it just says invalid email. Cannot access the site	1	29.84	great, therapist, time, work, therapy, issue, chat, counselor, easy, option, week, person, experience, money, support, month, session, message, year, service, start, worth, account, enjoy, video, conversation, update, access, call, log, live, email, minute, choose, situation, cost, match, betterhelp, wonderful, stop, respond, perfect, sign, schedule, charge, response, end, hour, professional, wait
Youper Therapy	2020-01-09	it's actually very helpful and I'm glad I found this app, in under 20 minutes I was feeling a little bit more calm than usual.	2	26.84	helpful, day, give, find, good, app, mood, time, question, feeling, mental_health, track, thought, change, emotion, answer, phone, notification, check, add, daily, tool, positive, community, hard, journal, provide, insight, negative, advice, idea, set, user, write, goal, learn, simple, show, youper, save, moment, emotional, word, reason, difficult, tracking, long, information, reminder, progress
Youper Therapy	2020-01-09	I was hesitant at first, but it's honestly a great tool. I used it and have a much better understanding of myself and the way my brain works.	2	27.68	helpful, day, give, find, good, app, mood, time, question, feeling, mental_health, track, thought, change, emotion, answer, phone, notification, check, add, daily, tool, positive, community, hard, journal, provide, insight, negative, advice, idea, set, user, write, goal, learn, simple, show, youper, save, moment, emotional, word, reason, difficult, tracking, long, information, reminder, progress
Sanvello	2020-01-09	Literally 1 in day into using the app and it is making me take a proper look at my thoughts and feelings on a road to conquer my anxiety and depression. I'm so surprised as I've tried things like this before but it has so many features to help.	3	28.48	app, love, thing, pay, lot, free, anxiety, recommend, depression, premium, feature, understand, stress, calm, ai, version, hope, struggle, care, exercise, meditation, sleep, afford, activity, improve, good, offer, alot, awesome, deal, subscription, stuff, mental, mind, read, plan, full, resource, result, relax, ad, cope, design, sanvello, speak, suffer, buy, low, control, base
Youper Therapy	2020-01-10	This app is very helpful the only bad thing is the in app purchase but other then that it got me through difficult times	3	27.49	app, love, thing, pay, lot, free, anxiety, recommend, depression, premium, feature, understand, stress, calm, ai, version, hope, struggle, care, exercise, meditation, sleep, afford, activity, improve, good, offer, alot, awesome, deal, subscription, stuff, mental, mind, read, plan, full, resource, result, relax, ad, cope, design, sanvello, speak, suffer, buy, low, control, base
Youper Therapy	2020-01-10	Helped me to get through depression and anxieties. Until I stopped using it, because I had no need for it. But would use it again and would highly recommend to anyone, who wants to sort their thoughts and find piece with min themselves.	3	28.56	app, love, thing, pay, lot, free, anxiety, recommend, depression, premium, feature, understand, stress, calm, ai, version, hope, struggle, care, exercise, meditation, sleep, afford, activity, improve, good, offer, alot, awesome, deal, subscription, stuff, mental, mind, read, plan, full, resource, result, relax, ad, cope, design, sanvello, speak, suffer, buy, low, control, base
Youper Therapy	2020-01-11	I downloaded it before 30 min but I am really feeling like it's helping and the free version of the app is pretty good too 👀💕	4	26.61	app, feel, make, people, talk, good, amazing, problem, listener, life, nice, bad, wysa, friend, download, star, listen, happy, real, review, open, post, place, bit, put, share, cup, start, fix, part, personal, kind, bot, vent, leave, face, world, safe, developer, point, guy, group, type, actual, member, meet, glad, application, allie, sad
Youper Therapy	2020-01-11	Really good. More supportive than real people 😂 A shame that you have to use in app pay for some things, but apart from that, it's great!	3	29.41	app, love, thing, pay, lot, free, anxiety, recommend, depression, premium, feature, understand, stress, calm, ai, version, hope, struggle, care, exercise, meditation, sleep, afford, activity, improve, good, offer, alot, awesome, deal, subscription, stuff, mental, mind, read, plan, full, resource, result, relax, ad, cope, design, sanvello, speak, suffer, buy, low, control, base
Youper Therapy	2020-01-11	So far, this has been a great app that promotes emotional health and physical well-being that provides clear, actionable advice with exercises and examples. I particular enjoy how the advice is catered towards my specific circumstances and helps me remember what healthy habits I should employ with timely sms messaging and digital resources. It's essentially like a digital mentor and kind friend, …	3	27.78	app, love, thing, pay, lot, free, anxiety, recommend, depression, premium, feature, understand, stress, calm, ai, version, hope, struggle, care, exercise, meditation, sleep, afford, activity, improve, good, offer, alot, awesome, deal, subscription, stuff, mental, mind, read, plan, full, resource, result, relax, ad, cope, design, sanvello, speak, suffer, buy, low, control, base
Sanvello	2020-01-11	Being able to see long-term patterns related to certain habits or moods is pretty important for creating action plans. "I guess I do feel horrid when I do x for too long." It also has a few other tools (some of which are only samples), but as an old returning user I have not delved in yet. Subscriptions are offered but not required.	2	31.19	helpful, day, give, find, good, app, mood, time, question, feeling, mental_health, track, thought, change, emotion, answer, phone, notification, check, add, daily, tool, positive, community, hard, journal, provide, insight, negative, advice, idea, set, user, write, goal, learn, simple, show, youper, save, moment, emotional, word, reason, difficult, tracking, long, information, reminder, progress
Youper Therapy	2020-01-12	I enjoyed this app when it was free, but the moment they added a subscription and prenium features that were actually just the old features it became complete garbage. If i find out i am suddenly charged despite my account being deleted, i will be doing a charge back and contacting someone about legal advice. The moment self care becomes about bleeding money from individuals going though a tough …	2	28.5	helpful, day, give, find, good, app, mood, time, question, feeling, mental_health, track, thought, change, emotion, answer, phone, notification, check, add, daily, tool, positive, community, hard, journal, provide, insight, negative, advice, idea, set, user, write, goal, learn, simple, show, youper, save, moment, emotional, word, reason, difficult, tracking, long, information, reminder, progress
7 cups	2020-01-12	The app is a little wonky at times, but there are plenty of people and resources to help in trying times. If you are lost, hurt, afraid, alone, and/or scared, you can find some much needee help here!	1	26.9	great, therapist, time, work, therapy, issue, chat, counselor, easy, option, week, person, experience, money, support, month, session, message, year, service, start, worth, account, enjoy, video, conversation, update, access, call, log, live, email, minute, choose, situation, cost, match, betterhelp, wonderful, stop, respond, perfect, sign, schedule, charge, response, end, hour, professional, wait
Youper Therapy	2020-01-14	I loved this app and it was really helping me with like everything and then all the sudden it is constantly asking me to purchase more content that used to be free and honestly I am over it. Thanks for helping while you did but now it sucks.	3	32.84	app, love, thing, pay, lot, free, anxiety, recommend, depression, premium, feature, understand, stress, calm, ai, version, hope, struggle, care, exercise, meditation, sleep, afford, activity, improve, good, offer, alot, awesome, deal, subscription, stuff, mental, mind, read, plan, full, resource, result, relax, ad, cope, design, sanvello, speak, suffer, buy, low, control, base
Youper Therapy	2020-01-14	My emotional and psychological health has been very poor and sometimes it's hard to find the proper way to deal with my depression, PTSD, and all of those things. This was actually helpful, and I'm glad I've given this a go, would recommend for people who do have difficult time dealing with their emotional and psychological health.	2	36.23	helpful, day, give, find, good, app, mood, time, question, feeling, mental_health, track, thought, change, emotion, answer, phone, notification, check, add, daily, tool, positive, community, hard, journal, provide, insight, negative, advice, idea, set, user, write, goal, learn, simple, show, youper, save, moment, emotional, word, reason, difficult, tracking, long, information, reminder, progress
Youper Therapy	2020-01-14	Youper started as a really great truly free app! And helped alot. Recently I went back to it, and I cant even write a log or describe my experiences without paying? Thats not fair! As an original user, I enjoyed it, but coming back to it now, unless you only want to track your mood without logging Youper isnt worth it. If you want to log track and get all the same features as Youper for free (asi…	1	29.2	great, therapist, time, work, therapy, issue, chat, counselor, easy, option, week, person, experience, money, support, month, session, message, year, service, start, worth, account, enjoy, video, conversation, update, access, call, log, live, email, minute, choose, situation, cost, match, betterhelp, wonderful, stop, respond, perfect, sign, schedule, charge, response, end, hour, professional, wait
Youper Therapy	2020-01-14	It seems like a good tool but honestly it just makes me anxious every time I open it, I tend to use it every time I'm down and not when I'm doing good. So my trends are disporpotional. When I open this app, it seems like a store ground of my bad days and moments without the good. That is something I do not want to revisit. It can feel like the doom of opening pandora's box. Use it on your good an…	4	30.25	app, feel, make, people, talk, good, amazing, problem, listener, life, nice, bad, wysa, friend, download, star, listen, happy, real, review, open, post, place, bit, put, share, cup, start, fix, part, personal, kind, bot, vent, leave, face, world, safe, developer, point, guy, group, type, actual, member, meet, glad, application, allie, sad
7 cups	2020-01-14	Very helpful app. Great place to go if you feel alone or just need someone to talk to about things without worrying about being judged. As well as a step by step process for and mental help you may needmThe people on here have helped me through some very hard times and I have made quite a few friends on here. There is and absolutely no tolerance for any kind of bullying, harrassment or belittling…	4	31.62	app, feel, make, people, talk, good, amazing, problem, listener, life, nice, bad, wysa, friend, download, star, listen, happy, real, review, open, post, place, bit, put, share, cup, start, fix, part, personal, kind, bot, vent, leave, face, world, safe, developer, point, guy, group, type, actual, member, meet, glad, application, allie, sad
Youper Therapy	2020-01-15	So far exactly what my counselor needed me to be working on. I just downloaded it and have been on it for an hour. Lots to do and the AI is very validating and empathetic. Pretty cool from tech.	3	27.5	app, love, thing, pay, lot, free, anxiety, recommend, depression, premium, feature, understand, stress, calm, ai, version, hope, struggle, care, exercise, meditation, sleep, afford, activity, improve, good, offer, alot, awesome, deal, subscription, stuff, mental, mind, read, plan, full, resource, result, relax, ad, cope, design, sanvello, speak, suffer, buy, low, control, base
Youper Therapy	2020-01-15	I'm so over apps not being clear and concise about what their cost is up front only less than half of the features are free. sick of giving my information away just to find out I have to pay them for the purpose of the app do not download.	3	29.32	app, love, thing, pay, lot, free, anxiety, recommend, depression, premium, feature, understand, stress, calm, ai, version, hope, struggle, care, exercise, meditation, sleep, afford, activity, improve, good, offer, alot, awesome, deal, subscription, stuff, mental, mind, read, plan, full, resource, result, relax, ad, cope, design, sanvello, speak, suffer, buy, low, control, base
Youper Therapy	2020-01-15	Used to use this all the time. Loved it! It was a great help! Came back to it in a time of need, and now I can't do anything without a subscription. I understand you have to make profit somehow, but taking away almost all of the basic features is just a disappointment, and frustrating for people that need it.	1	27.95	great, therapist, time, work, therapy, issue, chat, counselor, easy, option, week, person, experience, money, support, month, session, message, year, service, start, worth, account, enjoy, video, conversation, update, access, call, log, live, email, minute, choose, situation, cost, match, betterhelp, wonderful, stop, respond, perfect, sign, schedule, charge, response, end, hour, professional, wait
Youper Therapy	2020-01-15	I think this app is great. It only has a one time fee for premium and it is totally worth it. It is very personalized to me. It has a personality profile that can help you learn more about yourself. And through the dialogue it tracks what certain triggers lead to certain emotions, positive and negative. And it had a reminder to check in with you everyday.	2	35.63	helpful, day, give, find, good, app, mood, time, question, feeling, mental_health, track, thought, change, emotion, answer, phone, notification, check, add, daily, tool, positive, community, hard, journal, provide, insight, negative, advice, idea, set, user, write, goal, learn, simple, show, youper, save, moment, emotional, word, reason, difficult, tracking, long, information, reminder, progress
Youper Therapy	2020-01-15	This app drives me up the wall. As a matter of fact,when it ask me how I'm feeling I wanna answer pissed off every time and blame the app for it. This app should not ask me questions every day that I can't answer because I don't have the premium. It's extremely frustrating that I have to say thanks when I received nothing that I haven't heard somewhere else. Useless app and I will uninstall it. I…	2	26.68	helpful, day, give, find, good, app, mood, time, question, feeling, mental_health, track, thought, change, emotion, answer, phone, notification, check, add, daily, tool, positive, community, hard, journal, provide, insight, negative, advice, idea, set, user, write, goal, learn, simple, show, youper, save, moment, emotional, word, reason, difficult, tracking, long, information, reminder, progress
7 cups	2020-01-15	This is a really helpful app, a few years ago when i was going through a tough time, this app helped me alot, i would definitely recommend it	3	26.8	app, love, thing, pay, lot, free, anxiety, recommend, depression, premium, feature, understand, stress, calm, ai, version, hope, struggle, care, exercise, meditation, sleep, afford, activity, improve, good, offer, alot, awesome, deal, subscription, stuff, mental, mind, read, plan, full, resource, result, relax, ad, cope, design, sanvello, speak, suffer, buy, low, control, base
Sanvello	2020-01-15	I really only use it to keep track of my moods and emotions throughout my week. It's a great way to see whether your mental health is improving or getting worse.	2	28.45	helpful, day, give, find, good, app, mood, time, question, feeling, mental_health, track, thought, change, emotion, answer, phone, notification, check, add, daily, tool, positive, community, hard, journal, provide, insight, negative, advice, idea, set, user, write, goal, learn, simple, show, youper, save, moment, emotional, word, reason, difficult, tracking, long, information, reminder, progress
Sanvello	2020-01-15	Sanvello has the potential of being a great mood tracker. However, at this time it is not user-friendly. The functionality of the "Goals Page" is subpar. It is difficult to navigate and not readily easy to tell if you completed a goal or are starting a new one. In fact, the The interface is chaotic. The community post on the home page has jumbled text. The Weekly Check-In doesn't "complete." It j…	1	30.99	great, therapist, time, work, therapy, issue, chat, counselor, easy, option, week, person, experience, money, support, month, session, message, year, service, start, worth, account, enjoy, video, conversation, update, access, call, log, live, email, minute, choose, situation, cost, match, betterhelp, wonderful, stop, respond, perfect, sign, schedule, charge, response, end, hour, professional, wait
Youper Therapy	2020-01-16	Let me tell a story. I installed this app, feeling pretty bored and kind of just down. I tried it out. I realized that I could barely do anything without Premium. I deleted the app, feeling worse then I did beginning it. Yeah, sure, you're "working to make it as affordable as possible," that's just a way to say you're trying to see how much money you can pocket and get away with. Thanks, Youper. …	4	28.09	app, feel, make, people, talk, good, amazing, problem, listener, life, nice, bad, wysa, friend, download, star, listen, happy, real, review, open, post, place, bit, put, share, cup, start, fix, part, personal, kind, bot, vent, leave, face, world, safe, developer, point, guy, group, type, actual, member, meet, glad, application, allie, sad
Youper Therapy	2020-01-16	i've been using the app since 2018 and it has been good so far, except now that i just upgraded to the newest version, all my info was deleted and even entrues from last year and this year were gone. i tried refreshing the app over and over, logged in and out from my account but got no avail. it has been devastating at first, because i was so shocked; maybe that's why i'm taking my time leaving a…	4	27.17	app, feel, make, people, talk, good, amazing, problem, listener, life, nice, bad, wysa, friend, download, star, listen, happy, real, review, open, post, place, bit, put, share, cup, start, fix, part, personal, kind, bot, vent, leave, face, world, safe, developer, point, guy, group, type, actual, member, meet, glad, application, allie, sad
Sanvello	2020-01-16	I've been using this app for about a week now and find it super useful. It's easy and intuitive to use. Lots of features and they are all done well. It feels a bit like a virtual life coach to me. Holds me accountable. I like tracking my moods so I can try to figure out correlations between my habits and my mood.	2	29.29	helpful, day, give, find, good, app, mood, time, question, feeling, mental_health, track, thought, change, emotion, answer, phone, notification, check, add, daily, tool, positive, community, hard, journal, provide, insight, negative, advice, idea, set, user, write, goal, learn, simple, show, youper, save, moment, emotional, word, reason, difficult, tracking, long, information, reminder, progress
Youper Therapy	2020-01-17	Just signed up for standard membership so far it seems like it will help me out on the path to understanding myself better.	1	30	great, therapist, time, work, therapy, issue, chat, counselor, easy, option, week, person, experience, money, support, month, session, message, year, service, start, worth, account, enjoy, video, conversation, update, access, call, log, live, email, minute, choose, situation, cost, match, betterhelp, wonderful, stop, respond, perfect, sign, schedule, charge, response, end, hour, professional, wait
Youper Therapy	2020-01-17	Great app! Definitely has the available resources for attempting a little self help. I personally think its something worth trying out if u feel like u might need a little boost of support.	1	27.68	great, therapist, time, work, therapy, issue, chat, counselor, easy, option, week, person, experience, money, support, month, session, message, year, service, start, worth, account, enjoy, video, conversation, update, access, call, log, live, email, minute, choose, situation, cost, match, betterhelp, wonderful, stop, respond, perfect, sign, schedule, charge, response, end, hour, professional, wait
Youper Therapy	2020-01-17	It's helpful in the beginning but after a point it keeps asking you to buy premium package and if you don't it stops the conversation right there. That's is not how an app is supposed to help	1	25.83	great, therapist, time, work, therapy, issue, chat, counselor, easy, option, week, person, experience, money, support, month, session, message, year, service, start, worth, account, enjoy, video, conversation, update, access, call, log, live, email, minute, choose, situation, cost, match, betterhelp, wonderful, stop, respond, perfect, sign, schedule, charge, response, end, hour, professional, wait
Youper Therapy	2020-01-17	Very intuitive and easy to use interface, and allows you to use for however much time you have to spend on it. Customized reminders allow you to regularly track your mood, and guides you through many different methods of mindfulness that greatly help, for me at least. The app's ability to change its advice based on your preferences and feedback really makes it stand out.	2	32.47	helpful, day, give, find, good, app, mood, time, question, feeling, mental_health, track, thought, change, emotion, answer, phone, notification, check, add, daily, tool, positive, community, hard, journal, provide, insight, negative, advice, idea, set, user, write, goal, learn, simple, show, youper, save, moment, emotional, word, reason, difficult, tracking, long, information, reminder, progress
Youper Therapy	2020-01-17	I love this app; it gives me an extra mood boost when I need it, and I like to call it a pocket counselor. I work in mental health and recommend this to a lot of my patients because it's 100% free and you can do pretty much anything on it, from tracking the progression of mental illness overtime, to meditating, analyzing your thoughts, setting goals, or even just venting about anything, you can t…	2	31.04	helpful, day, give, find, good, app, mood, time, question, feeling, mental_health, track, thought, change, emotion, answer, phone, notification, check, add, daily, tool, positive, community, hard, journal, provide, insight, negative, advice, idea, set, user, write, goal, learn, simple, show, youper, save, moment, emotional, word, reason, difficult, tracking, long, information, reminder, progress
7 cups	2020-01-17	This is the only app that actually helps and works the listeners are so kind, I can't think of one bad thing about this app!	4	26.88	app, feel, make, people, talk, good, amazing, problem, listener, life, nice, bad, wysa, friend, download, star, listen, happy, real, review, open, post, place, bit, put, share, cup, start, fix, part, personal, kind, bot, vent, leave, face, world, safe, developer, point, guy, group, type, actual, member, meet, glad, application, allie, sad
7 cups	2020-01-17	Great initiative but to be frank the app needs work in it. For me the app hangs and nothing ever happens. The website is brilliant and has no issues in it.	1	28.51	great, therapist, time, work, therapy, issue, chat, counselor, easy, option, week, person, experience, money, support, month, session, message, year, service, start, worth, account, enjoy, video, conversation, update, access, call, log, live, email, minute, choose, situation, cost, match, betterhelp, wonderful, stop, respond, perfect, sign, schedule, charge, response, end, hour, professional, wait
7 cups	2020-01-17	Hands down the best app. A good oportunity to become a professional therapist and also recieve free support from real people listening. This is a essential mental health/ Life app everyone need in a Digital age we live. The facebook of counselling!	4	28.78	app, feel, make, people, talk, good, amazing, problem, listener, life, nice, bad, wysa, friend, download, star, listen, happy, real, review, open, post, place, bit, put, share, cup, start, fix, part, personal, kind, bot, vent, leave, face, world, safe, developer, point, guy, group, type, actual, member, meet, glad, application, allie, sad
7 cups	2020-01-17	??? conversations keeps looping with the Noni robot. it keeps saying "it seems like im annoying you" and it only allows me to reply with "dont message me" and then noni repeats the same thing again, why is it saying this ? also, its so hard to find a listener , maybe make it easier	1	30.47	great, therapist, time, work, therapy, issue, chat, counselor, easy, option, week, person, experience, money, support, month, session, message, year, service, start, worth, account, enjoy, video, conversation, update, access, call, log, live, email, minute, choose, situation, cost, match, betterhelp, wonderful, stop, respond, perfect, sign, schedule, charge, response, end, hour, professional, wait
Sanvello	2020-01-17	I have only been using this app for a few days but I love it. I have tried so many apps for my anxiety/depression. This is by far the best. While I haven't paid for the full version (yet) I have found many things that help! I love that I can discuss my thoughts and feelings with a community who has the same issues that I do!!	3	32.11	app, love, thing, pay, lot, free, anxiety, recommend, depression, premium, feature, understand, stress, calm, ai, version, hope, struggle, care, exercise, meditation, sleep, afford, activity, improve, good, offer, alot, awesome, deal, subscription, stuff, mental, mind, read, plan, full, resource, result, relax, ad, cope, design, sanvello, speak, suffer, buy, low, control, base
Sanvello	2020-01-17	I got an anxiety attack after reading some questions that uses complicated english that i had to search for the meaning, theres too much questions and not tell me whats it for, i hope you guys make the questions simpler, eg. wind down? To none english speaking country, people rarely uses that word... I reqlly hope you improve this, but please improve this im having anxiety attacks with questions …	3	30.15	app, love, thing, pay, lot, free, anxiety, recommend, depression, premium, feature, understand, stress, calm, ai, version, hope, struggle, care, exercise, meditation, sleep, afford, activity, improve, good, offer, alot, awesome, deal, subscription, stuff, mental, mind, read, plan, full, resource, result, relax, ad, cope, design, sanvello, speak, suffer, buy, low, control, base
Youper Therapy	2020-01-18	This app is amazing... I often have a hard time and i need to let out my feelings, and this app listens to me!	4	26.92	app, feel, make, people, talk, good, amazing, problem, listener, life, nice, bad, wysa, friend, download, star, listen, happy, real, review, open, post, place, bit, put, share, cup, start, fix, part, personal, kind, bot, vent, leave, face, world, safe, developer, point, guy, group, type, actual, member, meet, glad, application, allie, sad
7 cups	2020-01-18	There are some solid "listeners" out there. Be patient and go through as many as it takes to find the right one. There are good hearted people on here.	4	26.61	app, feel, make, people, talk, good, amazing, problem, listener, life, nice, bad, wysa, friend, download, star, listen, happy, real, review, open, post, place, bit, put, share, cup, start, fix, part, personal, kind, bot, vent, leave, face, world, safe, developer, point, guy, group, type, actual, member, meet, glad, application, allie, sad
Sanvello	2020-01-18	So helpful in dealing with my anxiety. The activities really help keep my anxiety in check and the chat communities are the best. It's very comforting to know I'm not alone	3	29.66	app, love, thing, pay, lot, free, anxiety, recommend, depression, premium, feature, understand, stress, calm, ai, version, hope, struggle, care, exercise, meditation, sleep, afford, activity, improve, good, offer, alot, awesome, deal, subscription, stuff, mental, mind, read, plan, full, resource, result, relax, ad, cope, design, sanvello, speak, suffer, buy, low, control, base
Youper Therapy	2020-01-19	This app is surprisingly amazing, i love how it makes me feel and how many stuff it provides just to offer you help. I 100% recommend this app, just answer every question being honest.	3	29.54	app, love, thing, pay, lot, free, anxiety, recommend, depression, premium, feature, understand, stress, calm, ai, version, hope, struggle, care, exercise, meditation, sleep, afford, activity, improve, good, offer, alot, awesome, deal, subscription, stuff, mental, mind, read, plan, full, resource, result, relax, ad, cope, design, sanvello, speak, suffer, buy, low, control, base
Youper Therapy	2020-01-19	So far the basic is nice but I'm interested in the premium but sadly they expect you to buy it for a year, I personally think they should offer monthly as well. I say this as I don't want to spend that much without trying it out for at least a month or even two before committing to a year. Seriously I don't want to buy it find out I don't like premium cuz then I wasted money an that can lead to s…	3	31.25	app, love, thing, pay, lot, free, anxiety, recommend, depression, premium, feature, understand, stress, calm, ai, version, hope, struggle, care, exercise, meditation, sleep, afford, activity, improve, good, offer, alot, awesome, deal, subscription, stuff, mental, mind, read, plan, full, resource, result, relax, ad, cope, design, sanvello, speak, suffer, buy, low, control, base
7 cups	2020-01-19	It's a good app to share my thoughts , but there's a problem , you should notify through the notifaction system in the phone , not sending to email , if ypu can add this , I would give a 5-star , TQ.	2	29.04	helpful, day, give, find, good, app, mood, time, question, feeling, mental_health, track, thought, change, emotion, answer, phone, notification, check, add, daily, tool, positive, community, hard, journal, provide, insight, negative, advice, idea, set, user, write, goal, learn, simple, show, youper, save, moment, emotional, word, reason, difficult, tracking, long, information, reminder, progress
7 cups	2020-01-19	I think it's a good resource, though I think there should be a report button to use against talkers that abuse their listeners. There should also be a way to clear inactive chats so they don't clutter up a listener's list	4	28.13	app, feel, make, people, talk, good, amazing, problem, listener, life, nice, bad, wysa, friend, download, star, listen, happy, real, review, open, post, place, bit, put, share, cup, start, fix, part, personal, kind, bot, vent, leave, face, world, safe, developer, point, guy, group, type, actual, member, meet, glad, application, allie, sad
Youper Therapy	2020-01-20	It really keeps my mind busy and it is fun to use. It helps me understand myself better and it's easy to use. Love this app	3	28.75	app, love, thing, pay, lot, free, anxiety, recommend, depression, premium, feature, understand, stress, calm, ai, version, hope, struggle, care, exercise, meditation, sleep, afford, activity, improve, good, offer, alot, awesome, deal, subscription, stuff, mental, mind, read, plan, full, resource, result, relax, ad, cope, design, sanvello, speak, suffer, buy, low, control, base
Youper Therapy	2020-01-20	Unbelievable use of machine learning and data sets. Feels as real as human communication and the suggestions help a huge a amount. So simple, clear and easy to use. I really really like this app. Well done!	4	29.04	app, feel, make, people, talk, good, amazing, problem, listener, life, nice, bad, wysa, friend, download, star, listen, happy, real, review, open, post, place, bit, put, share, cup, start, fix, part, personal, kind, bot, vent, leave, face, world, safe, developer, point, guy, group, type, actual, member, meet, glad, application, allie, sad
Youper Therapy	2020-01-20	The app is terrible at staying logged on. It would be great if you could actually get in and stay and use the app. Yes before I wrote this I checked all other possibilities. It was not my phone or connection. All other apps work perfectly fine. Remove some of theses bugs and I'll be back.	2	29.33	helpful, day, give, find, good, app, mood, time, question, feeling, mental_health, track, thought, change, emotion, answer, phone, notification, check, add, daily, tool, positive, community, hard, journal, provide, insight, negative, advice, idea, set, user, write, goal, learn, simple, show, youper, save, moment, emotional, word, reason, difficult, tracking, long, information, reminder, progress
7 cups	2020-01-20	It's a really beautiful and helpful app. If you need someone to talk to you can find people to listen and comfort you, or you can help others if you know how to listen. Simply beautiful.💕	4	33.06	app, feel, make, people, talk, good, amazing, problem, listener, life, nice, bad, wysa, friend, download, star, listen, happy, real, review, open, post, place, bit, put, share, cup, start, fix, part, personal, kind, bot, vent, leave, face, world, safe, developer, point, guy, group, type, actual, member, meet, glad, application, allie, sad
Youper Therapy	2020-01-21	I have just started using Youper. So far, so good. I will need more time to determine how useful this app is.	2	27.88	helpful, day, give, find, good, app, mood, time, question, feeling, mental_health, track, thought, change, emotion, answer, phone, notification, check, add, daily, tool, positive, community, hard, journal, provide, insight, negative, advice, idea, set, user, write, goal, learn, simple, show, youper, save, moment, emotional, word, reason, difficult, tracking, long, information, reminder, progress
Youper Therapy	2020-01-21	Honestly, I see that all you guys are in for is the money. If you really want to help so bad, I think you should have all of the "I feel this way because" unlocked. This was such a good app until I couldn't express how I was feeling and why!	4	27.78	app, feel, make, people, talk, good, amazing, problem, listener, life, nice, bad, wysa, friend, download, star, listen, happy, real, review, open, post, place, bit, put, share, cup, start, fix, part, personal, kind, bot, vent, leave, face, world, safe, developer, point, guy, group, type, actual, member, meet, glad, application, allie, sad
7 cups	2020-01-21	This app means well, but all of the "listeners" I have gotten so far ask if I'm a girl, and then proceed to try to hook up with me or get my contact info. When I don't give it to them they leave the conversation or quit replying.	4	27.33	app, feel, make, people, talk, good, amazing, problem, listener, life, nice, bad, wysa, friend, download, star, listen, happy, real, review, open, post, place, bit, put, share, cup, start, fix, part, personal, kind, bot, vent, leave, face, world, safe, developer, point, guy, group, type, actual, member, meet, glad, application, allie, sad
7 cups	2020-01-21	Well, I thought this could be a great resource for a friend of mine who is shy and struggles to express themselves face to face. I hopped in the app myself to give it a try, and when i asked a listener about the community they just said "it's okay-ish", then started asking if I'd broke up with some one recently. ...it was really weird, and i don't think I'll be passing this app along.	4	28.63	app, feel, make, people, talk, good, amazing, problem, listener, life, nice, bad, wysa, friend, download, star, listen, happy, real, review, open, post, place, bit, put, share, cup, start, fix, part, personal, kind, bot, vent, leave, face, world, safe, developer, point, guy, group, type, actual, member, meet, glad, application, allie, sad
Sanvello	2020-01-21	For people who "want" to journal their life but "do not have time" this is pretty good, it tracks your Mental & Behavioral Health on top of journaling. It also has mental & emotional exercises and meditation. You can subscribe by monthly, yearly, or use your insurance for free. Try out the basic before you invest, I am a strong advocate of Mental & Behavioral Health, and believe this is a great t…	3	29.65	app, love, thing, pay, lot, free, anxiety, recommend, depression, premium, feature, understand, stress, calm, ai, version, hope, struggle, care, exercise, meditation, sleep, afford, activity, improve, good, offer, alot, awesome, deal, subscription, stuff, mental, mind, read, plan, full, resource, result, relax, ad, cope, design, sanvello, speak, suffer, buy, low, control, base
Youper Therapy	2020-01-22	This app is really great. I have generalized anxiety disorder and social anxiety, and this helps me a lot. It actually helped me through a couple of my anxiety attacks. Highly suggest this.	3	33.96	app, love, thing, pay, lot, free, anxiety, recommend, depression, premium, feature, understand, stress, calm, ai, version, hope, struggle, care, exercise, meditation, sleep, afford, activity, improve, good, offer, alot, awesome, deal, subscription, stuff, mental, mind, read, plan, full, resource, result, relax, ad, cope, design, sanvello, speak, suffer, buy, low, control, base
Youper Therapy	2020-01-22	The personalization of the pro version is very generic and the meditations are merely a slowly spoken intro then 7 minutes of dead air silence. Not worth getting out the ear buds.	1	27.86	great, therapist, time, work, therapy, issue, chat, counselor, easy, option, week, person, experience, money, support, month, session, message, year, service, start, worth, account, enjoy, video, conversation, update, access, call, log, live, email, minute, choose, situation, cost, match, betterhelp, wonderful, stop, respond, perfect, sign, schedule, charge, response, end, hour, professional, wait
Youper Therapy	2020-01-22	I think this is a great app for practicing mindfulness and tracking moods, but was hoping for a greater ability to track things related to manic and psychotic episodes (eg. paranoia, extreme mood elevation, etc).	1	28.42	great, therapist, time, work, therapy, issue, chat, counselor, easy, option, week, person, experience, money, support, month, session, message, year, service, start, worth, account, enjoy, video, conversation, update, access, call, log, live, email, minute, choose, situation, cost, match, betterhelp, wonderful, stop, respond, perfect, sign, schedule, charge, response, end, hour, professional, wait
Youper Therapy	2020-01-22	I used to use it intil I realized you have to pay for it. Not only that, you have to pay on a yearly plan! You should ve able to pay once and be done with it if anything. This is why I use daylio now.	3	31.32	app, love, thing, pay, lot, free, anxiety, recommend, depression, premium, feature, understand, stress, calm, ai, version, hope, struggle, care, exercise, meditation, sleep, afford, activity, improve, good, offer, alot, awesome, deal, subscription, stuff, mental, mind, read, plan, full, resource, result, relax, ad, cope, design, sanvello, speak, suffer, buy, low, control, base
Youper Therapy	2020-01-22	This app was very helpful but I ended up losing my data. Too many options are for premium members only, like describing why you feel a way or even just listening to meditation. There should be a free trial and a month subscription, not only year. Fix this and I will love this app!!	3	26.59	app, love, thing, pay, lot, free, anxiety, recommend, depression, premium, feature, understand, stress, calm, ai, version, hope, struggle, care, exercise, meditation, sleep, afford, activity, improve, good, offer, alot, awesome, deal, subscription, stuff, mental, mind, read, plan, full, resource, result, relax, ad, cope, design, sanvello, speak, suffer, buy, low, control, base
Youper Therapy	2020-01-22	The first time I used it, it really helped. I expected it to give me daily reminders to check in or use it, but it did not, despite push notifications being on. I was having a hard time, so I opened it for meditation, but it keeps going back to wanting me to subscribe over and over again. It's impossible for me to think any subscription would be worth it if I was only able to use the app once. I …	2	30.96	helpful, day, give, find, good, app, mood, time, question, feeling, mental_health, track, thought, change, emotion, answer, phone, notification, check, add, daily, tool, positive, community, hard, journal, provide, insight, negative, advice, idea, set, user, write, goal, learn, simple, show, youper, save, moment, emotional, word, reason, difficult, tracking, long, information, reminder, progress
Youper Therapy	2020-01-22	Very conflicted. I like the concept and sorta the execution. As a mood tracker exclusively I think the free version is great, and I don't even mind a lot of the app being locked by money. That said, during the conversations the bot will suggest doing something that is premium only and then say you can't do it. I think that is sorta greasy, especially given the context of the app, but I can't tell…	3	41.77	app, love, thing, pay, lot, free, anxiety, recommend, depression, premium, feature, understand, stress, calm, ai, version, hope, struggle, care, exercise, meditation, sleep, afford, activity, improve, good, offer, alot, awesome, deal, subscription, stuff, mental, mind, read, plan, full, resource, result, relax, ad, cope, design, sanvello, speak, suffer, buy, low, control, base
Youper Therapy	2020-01-22	Very conflicted. I like the concept and sorta the execution. As a mood tracker exclusively I think the free version is great, and I don't even mind a lot of the app being locked by money. That said, during the conversations the bot will suggest doing something that is premium only and then say you can't do it. I think that is sorta greasy, especially given the context of the app, but I can't tell…	3	41.22	app, love, thing, pay, lot, free, anxiety, recommend, depression, premium, feature, understand, stress, calm, ai, version, hope, struggle, care, exercise, meditation, sleep, afford, activity, improve, good, offer, alot, awesome, deal, subscription, stuff, mental, mind, read, plan, full, resource, result, relax, ad, cope, design, sanvello, speak, suffer, buy, low, control, base
7 cups	2020-01-22	It's an okay app but I believe there maybe sex trafficking happening on this app. So just warning the girls or men that they may try to get you to go to a permanent platform like instagram or wh@tsapp. And try to befriend you. The app in itself I dont think is bad. Just warning. I think I had this happen to me on here.	4	31.4	app, feel, make, people, talk, good, amazing, problem, listener, life, nice, bad, wysa, friend, download, star, listen, happy, real, review, open, post, place, bit, put, share, cup, start, fix, part, personal, kind, bot, vent, leave, face, world, safe, developer, point, guy, group, type, actual, member, meet, glad, application, allie, sad
Youper Therapy	2020-01-23	I may not have the full version but it still helps alot! Great advice, help lines and they acctually listen! You can keep track of your emotions, take a personality test and have daily check-ups!! Love it	2	28.23	helpful, day, give, find, good, app, mood, time, question, feeling, mental_health, track, thought, change, emotion, answer, phone, notification, check, add, daily, tool, positive, community, hard, journal, provide, insight, negative, advice, idea, set, user, write, goal, learn, simple, show, youper, save, moment, emotional, word, reason, difficult, tracking, long, information, reminder, progress
Youper Therapy	2020-01-23	I wanted to try this app but all of the useful features are locked behind a $45usd per year subscription. I noticed they guilt people complaining in reviews about the price that they should invest in themselves. A lot of people are willing to invest in themselves for a monthly fee but $45 is a lot. Charge $4/month get more subscribers and make $48/yr. Win win.	3	30.04	app, love, thing, pay, lot, free, anxiety, recommend, depression, premium, feature, understand, stress, calm, ai, version, hope, struggle, care, exercise, meditation, sleep, afford, activity, improve, good, offer, alot, awesome, deal, subscription, stuff, mental, mind, read, plan, full, resource, result, relax, ad, cope, design, sanvello, speak, suffer, buy, low, control, base
Youper Therapy	2020-01-23	While it obviously doesn't replace a counseling session, I think it helps assisting individuals in those days when you don't have access to that kind of mental health support. Consistent use will help bring awareness to mood patterns and things that affect it while providing an opportunity go practice certain things that you might learn from a counseling session. My only issue is the mindfulness.…	1	31.87	great, therapist, time, work, therapy, issue, chat, counselor, easy, option, week, person, experience, money, support, month, session, message, year, service, start, worth, account, enjoy, video, conversation, update, access, call, log, live, email, minute, choose, situation, cost, match, betterhelp, wonderful, stop, respond, perfect, sign, schedule, charge, response, end, hour, professional, wait
7 cups	2020-01-23	The app is extremely glitchy, messages are being sent to the wrong listeners and Noni is picking responses for me or changing the response I pick	1	33.06	great, therapist, time, work, therapy, issue, chat, counselor, easy, option, week, person, experience, money, support, month, session, message, year, service, start, worth, account, enjoy, video, conversation, update, access, call, log, live, email, minute, choose, situation, cost, match, betterhelp, wonderful, stop, respond, perfect, sign, schedule, charge, response, end, hour, professional, wait
Sanvello	2020-01-23	this is a really fantastic app of course I bought the full version so I can't remember if the full of anything less than full version is is great but the full version is wonderful. If it would only allow you to add photos to daily journal or your daily Journaling.... I have to use another app that has the ability to add photos.if you are dealing with trying to rebuild your mental health/ keep tra…	3	32.86	app, love, thing, pay, lot, free, anxiety, recommend, depression, premium, feature, understand, stress, calm, ai, version, hope, struggle, care, exercise, meditation, sleep, afford, activity, improve, good, offer, alot, awesome, deal, subscription, stuff, mental, mind, read, plan, full, resource, result, relax, ad, cope, design, sanvello, speak, suffer, buy, low, control, base
Youper Therapy	2020-01-24	Excellent app that is for more helpful than you would assume an app would be at addressing mental health and providing an outlet. Especially someone like me that tells everyone all of my feelings just to have them rejected or given little to no feed back.	2	31.66	helpful, day, give, find, good, app, mood, time, question, feeling, mental_health, track, thought, change, emotion, answer, phone, notification, check, add, daily, tool, positive, community, hard, journal, provide, insight, negative, advice, idea, set, user, write, goal, learn, simple, show, youper, save, moment, emotional, word, reason, difficult, tracking, long, information, reminder, progress
Youper Therapy	2020-01-24	Extremely disappointed!! Premium is not worth it! There is no "advanced conversations" whatsoever. - Should include free 3 day trial at the very least so people know exactly what they are buying. It is not a real AI. There are a few basic prompts, the same exact prompts: mood tracker; goal setting, gratitude journal. Then there are 11 mindfulness exercises that are ok. I would recommend using FRE…	3	34.44	app, love, thing, pay, lot, free, anxiety, recommend, depression, premium, feature, understand, stress, calm, ai, version, hope, struggle, care, exercise, meditation, sleep, afford, activity, improve, good, offer, alot, awesome, deal, subscription, stuff, mental, mind, read, plan, full, resource, result, relax, ad, cope, design, sanvello, speak, suffer, buy, low, control, base
MindDoc	2020-01-24	Have used this for over a year, it has really helped with keeping an eye on what most effects my depression. That said, I wish they would roll back the last update. Before you could scroll through the emotion tags for how you feel, and fill in a journal entry on a separate screen. Now it's a jumbled mess with everything on one screen and makes it difficult to scroll through your thoughts. I'll li…	2	33.56	helpful, day, give, find, good, app, mood, time, question, feeling, mental_health, track, thought, change, emotion, answer, phone, notification, check, add, daily, tool, positive, community, hard, journal, provide, insight, negative, advice, idea, set, user, write, goal, learn, simple, show, youper, save, moment, emotional, word, reason, difficult, tracking, long, information, reminder, progress
Youper Therapy	2020-01-25	It helps me with mental condition. Highly recommend for those who need to keep track emotions/moods or simply need to calm down.	2	29.46	helpful, day, give, find, good, app, mood, time, question, feeling, mental_health, track, thought, change, emotion, answer, phone, notification, check, add, daily, tool, positive, community, hard, journal, provide, insight, negative, advice, idea, set, user, write, goal, learn, simple, show, youper, save, moment, emotional, word, reason, difficult, tracking, long, information, reminder, progress
Youper Therapy	2020-01-25	Once again you must have money to use an app for mental health... You only get true help by subscribing and I just don't think that's fair. I'm not paying that much for what the app does. Plus I'm poor so I CAN'T pay that even if I had to.	3	28.72	app, love, thing, pay, lot, free, anxiety, recommend, depression, premium, feature, understand, stress, calm, ai, version, hope, struggle, care, exercise, meditation, sleep, afford, activity, improve, good, offer, alot, awesome, deal, subscription, stuff, mental, mind, read, plan, full, resource, result, relax, ad, cope, design, sanvello, speak, suffer, buy, low, control, base
Sanvello	2020-01-25	The ammount of the app that is available for free is great! I am very impressed and excited to continue to use this. I like mood tracking with thought entry. I am recomending this to people i know	2	27.51	helpful, day, give, find, good, app, mood, time, question, feeling, mental_health, track, thought, change, emotion, answer, phone, notification, check, add, daily, tool, positive, community, hard, journal, provide, insight, negative, advice, idea, set, user, write, goal, learn, simple, show, youper, save, moment, emotional, word, reason, difficult, tracking, long, information, reminder, progress
Youper Therapy	2020-01-26	Helps me stay calm and teaches me new techniques and checks in on me to make sure my goals and me are ok.	2	28.95	helpful, day, give, find, good, app, mood, time, question, feeling, mental_health, track, thought, change, emotion, answer, phone, notification, check, add, daily, tool, positive, community, hard, journal, provide, insight, negative, advice, idea, set, user, write, goal, learn, simple, show, youper, save, moment, emotional, word, reason, difficult, tracking, long, information, reminder, progress
Youper Therapy	2020-01-26	Its a very good app it can help me to face my anxiety and make my day better. It has help many people who suffer from mental health so go ahead and download this app you wont be disappointed	4	31.24	app, feel, make, people, talk, good, amazing, problem, listener, life, nice, bad, wysa, friend, download, star, listen, happy, real, review, open, post, place, bit, put, share, cup, start, fix, part, personal, kind, bot, vent, leave, face, world, safe, developer, point, guy, group, type, actual, member, meet, glad, application, allie, sad
Youper Therapy	2020-01-26	Like many others, I was enjoying the app until being repeatedly asked to pay for a subscription. Continuously ask how I feel, say I can't answer without paying, then end the conversation when I'm unable to pay?? Then on top of that being told that if I truly value myself I would pay for a subscription...People are using this app in search of support. Stop asking after the first "No" & don't try t…	3	30	app, love, thing, pay, lot, free, anxiety, recommend, depression, premium, feature, understand, stress, calm, ai, version, hope, struggle, care, exercise, meditation, sleep, afford, activity, improve, good, offer, alot, awesome, deal, subscription, stuff, mental, mind, read, plan, full, resource, result, relax, ad, cope, design, sanvello, speak, suffer, buy, low, control, base
MindDoc	2020-01-26	I honestly wasn't too sure if I'd like this app or not, but I really do. I have Autism and have a very hard time with expressing myself and my emotions. I also have a hard time being emotionally stable & this app has helped soooooooo much!! Its very easy to use, I just don't like that if you want extra emotions that you have to pay. BUT the selection they give you for free isn't bad at all. You c…	2	39.93	helpful, day, give, find, good, app, mood, time, question, feeling, mental_health, track, thought, change, emotion, answer, phone, notification, check, add, daily, tool, positive, community, hard, journal, provide, insight, negative, advice, idea, set, user, write, goal, learn, simple, show, youper, save, moment, emotional, word, reason, difficult, tracking, long, information, reminder, progress
7 cups	2020-01-26	They help without criticizing. There are days when you want to talk to a stranger to reveal your suppressed secrets. This is the right place.	4	27.11	app, feel, make, people, talk, good, amazing, problem, listener, life, nice, bad, wysa, friend, download, star, listen, happy, real, review, open, post, place, bit, put, share, cup, start, fix, part, personal, kind, bot, vent, leave, face, world, safe, developer, point, guy, group, type, actual, member, meet, glad, application, allie, sad
7 cups	2020-01-26	It wont let me make an account or sign in, it keeps saying a valid email address is required. I've been using the same email for over years, why is it invalid now only?	1	32.31	great, therapist, time, work, therapy, issue, chat, counselor, easy, option, week, person, experience, money, support, month, session, message, year, service, start, worth, account, enjoy, video, conversation, update, access, call, log, live, email, minute, choose, situation, cost, match, betterhelp, wonderful, stop, respond, perfect, sign, schedule, charge, response, end, hour, professional, wait
Sanvello	2020-01-26	I have this thing for nature which is why I selected the live water theme. Just gazing at the water flowing in the background already feels therapeutic. I have used the app for just a few days and I can confirm that it was a perfect addition to my healing process. I am no longer feeling extremely overwhelmed and hopeless. I also love how the app interacts with me like a friend. I am starting to f…	4	27.85	app, feel, make, people, talk, good, amazing, problem, listener, life, nice, bad, wysa, friend, download, star, listen, happy, real, review, open, post, place, bit, put, share, cup, start, fix, part, personal, kind, bot, vent, leave, face, world, safe, developer, point, guy, group, type, actual, member, meet, glad, application, allie, sad
Youper Therapy	2020-01-27	free features now being locked for premium members..why make people pay for checking in on their mental health? it's abhorrent. plus you denied me as a PRA for your app.. as much as I love the apps functionality, it's selling itself out now because the sheep must be dumb enough to pay for monitoring that isn't even special and poorly made. thanks :) xx	3	34.16	app, love, thing, pay, lot, free, anxiety, recommend, depression, premium, feature, understand, stress, calm, ai, version, hope, struggle, care, exercise, meditation, sleep, afford, activity, improve, good, offer, alot, awesome, deal, subscription, stuff, mental, mind, read, plan, full, resource, result, relax, ad, cope, design, sanvello, speak, suffer, buy, low, control, base
7 cups	2020-01-27	Very helpful app. People talk their hearts out. Mental health is important and must be noted seriously however small or big and this is a very good way to help and be helped. Highly recommend!	2	27.6	helpful, day, give, find, good, app, mood, time, question, feeling, mental_health, track, thought, change, emotion, answer, phone, notification, check, add, daily, tool, positive, community, hard, journal, provide, insight, negative, advice, idea, set, user, write, goal, learn, simple, show, youper, save, moment, emotional, word, reason, difficult, tracking, long, information, reminder, progress
7 cups	2020-01-27	It's so sad that some listeners from 7 Cups aren't caring. Feeling uneasy to express out feelings. Some even give fake promises. People come to this app is to search someone easing their feelings. But listeners here leaving people into death end. Random given listeners are mostly from India. It should diversify to more types of people. Not to racist. But try to match according to same gender, nat…	4	35.89	app, feel, make, people, talk, good, amazing, problem, listener, life, nice, bad, wysa, friend, download, star, listen, happy, real, review, open, post, place, bit, put, share, cup, start, fix, part, personal, kind, bot, vent, leave, face, world, safe, developer, point, guy, group, type, actual, member, meet, glad, application, allie, sad
Sanvello	2020-01-27	Really well considered and executed, I'm able to set goals for myself and track how I'm doing. Really good for tracking how my mental health is day to day and over a long time. Really good app!	2	35.36	helpful, day, give, find, good, app, mood, time, question, feeling, mental_health, track, thought, change, emotion, answer, phone, notification, check, add, daily, tool, positive, community, hard, journal, provide, insight, negative, advice, idea, set, user, write, goal, learn, simple, show, youper, save, moment, emotional, word, reason, difficult, tracking, long, information, reminder, progress
Youper Therapy	2020-01-28	I've been using this for one day and i can already tell its going to help. Free version is where it's at!	3	27.36	app, love, thing, pay, lot, free, anxiety, recommend, depression, premium, feature, understand, stress, calm, ai, version, hope, struggle, care, exercise, meditation, sleep, afford, activity, improve, good, offer, alot, awesome, deal, subscription, stuff, mental, mind, read, plan, full, resource, result, relax, ad, cope, design, sanvello, speak, suffer, buy, low, control, base
Youper Therapy	2020-01-28	I absolutely love this app it helps me with my problems and I dont have to worry about it telling anyone this is one of the greatest apps I've ever had thank you.	4	26.97	app, feel, make, people, talk, good, amazing, problem, listener, life, nice, bad, wysa, friend, download, star, listen, happy, real, review, open, post, place, bit, put, share, cup, start, fix, part, personal, kind, bot, vent, leave, face, world, safe, developer, point, guy, group, type, actual, member, meet, glad, application, allie, sad
Youper Therapy	2020-01-28	So far this is a great app, I think the other version should be free because mental health shouldn't need to be paid for and it puts more people off it . I love the app in general and will carry on using it x	3	28.58	app, love, thing, pay, lot, free, anxiety, recommend, depression, premium, feature, understand, stress, calm, ai, version, hope, struggle, care, exercise, meditation, sleep, afford, activity, improve, good, offer, alot, awesome, deal, subscription, stuff, mental, mind, read, plan, full, resource, result, relax, ad, cope, design, sanvello, speak, suffer, buy, low, control, base
Youper Therapy	2020-01-28	I've tried a lot of mental or emotional health apps, but this one really stands out. It does offer premium, but standard works amazing. I have only been using it for a day and I am already so grateful for it. Other apps are like journals, but this feels almost like talking to another person, which I really needed!	4	27.36	app, feel, make, people, talk, good, amazing, problem, listener, life, nice, bad, wysa, friend, download, star, listen, happy, real, review, open, post, place, bit, put, share, cup, start, fix, part, personal, kind, bot, vent, leave, face, world, safe, developer, point, guy, group, type, actual, member, meet, glad, application, allie, sad
Youper Therapy	2020-01-28	Okay okay my experience with this app is am emotional rollercoaster. The price is fair, but why only enable payment for one year? Why not for one month? I'd like to buy the app, but I do not know what I'm going into. Seriously disappointed, it looked so interesting but now it's not worth the try.	1	28.46	great, therapist, time, work, therapy, issue, chat, counselor, easy, option, week, person, experience, money, support, month, session, message, year, service, start, worth, account, enjoy, video, conversation, update, access, call, log, live, email, minute, choose, situation, cost, match, betterhelp, wonderful, stop, respond, perfect, sign, schedule, charge, response, end, hour, professional, wait
Youper Therapy	2020-01-28	I have never written an app review before and I love this app so much that I had to. It has prevented me from spiralling and has helped me to control my bursts of emotions. I'm learning about myself through tracking my mood and using the other things that Youper guides you through. Definitely recommend the premium version for anyone who regularly has bouts of unstable emotions that they would lik…	3	30.48	app, love, thing, pay, lot, free, anxiety, recommend, depression, premium, feature, understand, stress, calm, ai, version, hope, struggle, care, exercise, meditation, sleep, afford, activity, improve, good, offer, alot, awesome, deal, subscription, stuff, mental, mind, read, plan, full, resource, result, relax, ad, cope, design, sanvello, speak, suffer, buy, low, control, base
Youper Therapy	2020-01-28	The only reason I put four instead of five is because I would love to be able to get more notifications from youper. It seems my moods tracked on here are all the same because I typically only go to the app when I'm specifically feeling anxious. I would love to have a simple notification just asking how I'm feeling. I'm sure some people would want to turn off the notification or make it more/less…	2	33.56	helpful, day, give, find, good, app, mood, time, question, feeling, mental_health, track, thought, change, emotion, answer, phone, notification, check, add, daily, tool, positive, community, hard, journal, provide, insight, negative, advice, idea, set, user, write, goal, learn, simple, show, youper, save, moment, emotional, word, reason, difficult, tracking, long, information, reminder, progress
7 cups	2020-01-28	I used to love this place. But the app is really buggy now. The chats keep scrolling to older conversations and you get so many 'app related' mesages in the chat that interrupts the conversation a lot.	1	28.91	great, therapist, time, work, therapy, issue, chat, counselor, easy, option, week, person, experience, money, support, month, session, message, year, service, start, worth, account, enjoy, video, conversation, update, access, call, log, live, email, minute, choose, situation, cost, match, betterhelp, wonderful, stop, respond, perfect, sign, schedule, charge, response, end, hour, professional, wait
Sanvello	2020-01-28	I am new to Sanvello. I joined to help me with anxiety issues that have been arising.I Love this App. I would have rated it 5 stars..unfortunatley, the last meditation was to long for me & fueled some anxiousness.& that is For me. Other Wise.. LOVING IT!! " Just Breathe, Ela"	3	34.93	app, love, thing, pay, lot, free, anxiety, recommend, depression, premium, feature, understand, stress, calm, ai, version, hope, struggle, care, exercise, meditation, sleep, afford, activity, improve, good, offer, alot, awesome, deal, subscription, stuff, mental, mind, read, plan, full, resource, result, relax, ad, cope, design, sanvello, speak, suffer, buy, low, control, base
Youper Therapy	2020-01-29	Honestly sharing what I already know about myself during a difficult situation, with a generic person, helped me quickly identify the error in my thinking. Cognitive therapy using a book takes too long. This interactive App gets 2 thumbs up from me. Age 64.	1	28.29	great, therapist, time, work, therapy, issue, chat, counselor, easy, option, week, person, experience, money, support, month, session, message, year, service, start, worth, account, enjoy, video, conversation, update, access, call, log, live, email, minute, choose, situation, cost, match, betterhelp, wonderful, stop, respond, perfect, sign, schedule, charge, response, end, hour, professional, wait
Youper Therapy	2020-01-29	this app helps me through an anxiety attack that I was having just by continuously asking me questions and trying to help me calm down and at the time I wasn't able to have a person physically there so this helped me a lot.	3	29.79	app, love, thing, pay, lot, free, anxiety, recommend, depression, premium, feature, understand, stress, calm, ai, version, hope, struggle, care, exercise, meditation, sleep, afford, activity, improve, good, offer, alot, awesome, deal, subscription, stuff, mental, mind, read, plan, full, resource, result, relax, ad, cope, design, sanvello, speak, suffer, buy, low, control, base
Youper Therapy	2020-01-29	I just started this app this morning and it has already helped me to figure out what to do, eliminate some stress, it has given me good ideas on how to plan out my day, and I learned how to cope with an issue that has been bothering me for about a month. Thanks!	2	28.2	helpful, day, give, find, good, app, mood, time, question, feeling, mental_health, track, thought, change, emotion, answer, phone, notification, check, add, daily, tool, positive, community, hard, journal, provide, insight, negative, advice, idea, set, user, write, goal, learn, simple, show, youper, save, moment, emotional, word, reason, difficult, tracking, long, information, reminder, progress
7 cups	2020-01-29	I didnt get that far because this was advertised as free and it wanted my card info before I even got to talk to anyone. I'm sure it's a great service but I didnt know I'd have to pay.	3	27.97	app, love, thing, pay, lot, free, anxiety, recommend, depression, premium, feature, understand, stress, calm, ai, version, hope, struggle, care, exercise, meditation, sleep, afford, activity, improve, good, offer, alot, awesome, deal, subscription, stuff, mental, mind, read, plan, full, resource, result, relax, ad, cope, design, sanvello, speak, suffer, buy, low, control, base
Sanvello	2020-01-29	It's been very helpful. Wish there were more free options. Still great and has done wonders for helping me manage my anxiety.	2	25.89	helpful, day, give, find, good, app, mood, time, question, feeling, mental_health, track, thought, change, emotion, answer, phone, notification, check, add, daily, tool, positive, community, hard, journal, provide, insight, negative, advice, idea, set, user, write, goal, learn, simple, show, youper, save, moment, emotional, word, reason, difficult, tracking, long, information, reminder, progress
Sanvello	2020-01-29	This has honestly helped me so much more than you'd possibly imagine. I love this and everything that comes with it. Is there more that'd you need to know? Yes? Well, this is amazing overall.	3	26.85	app, love, thing, pay, lot, free, anxiety, recommend, depression, premium, feature, understand, stress, calm, ai, version, hope, struggle, care, exercise, meditation, sleep, afford, activity, improve, good, offer, alot, awesome, deal, subscription, stuff, mental, mind, read, plan, full, resource, result, relax, ad, cope, design, sanvello, speak, suffer, buy, low, control, base
Youper Therapy	2020-01-30	I needed this app. It was very helpful. The only thing was is that I couldn't afford the monthly service charge. Cancelled my service and uninstalled the Youper application one week after installing it. Darlene M. Torres	1	26.68	great, therapist, time, work, therapy, issue, chat, counselor, easy, option, week, person, experience, money, support, month, session, message, year, service, start, worth, account, enjoy, video, conversation, update, access, call, log, live, email, minute, choose, situation, cost, match, betterhelp, wonderful, stop, respond, perfect, sign, schedule, charge, response, end, hour, professional, wait
Youper Therapy	2020-01-30	I never give review but this made me talk about my problems that I was to afraid to bring up but I felt too comfortable in this app I felt happy after and understood more about myself thank you Youper!	4	35.5	app, feel, make, people, talk, good, amazing, problem, listener, life, nice, bad, wysa, friend, download, star, listen, happy, real, review, open, post, place, bit, put, share, cup, start, fix, part, personal, kind, bot, vent, leave, face, world, safe, developer, point, guy, group, type, actual, member, meet, glad, application, allie, sad
7 cups	2020-01-30	I used to really enjoy this app. I can no longer see the group support chats. They're not there. I have a screen shot but I didn't know how to attach it. Why. Can't I see the group support chatts?	1	30.15	great, therapist, time, work, therapy, issue, chat, counselor, easy, option, week, person, experience, money, support, month, session, message, year, service, start, worth, account, enjoy, video, conversation, update, access, call, log, live, email, minute, choose, situation, cost, match, betterhelp, wonderful, stop, respond, perfect, sign, schedule, charge, response, end, hour, professional, wait
7 cups	2020-01-30	Only having access to the chat feature, unless you pay for either a monthly/yearly/forever subscription, feels like a draw back for someone who is trying to find ways to cope with whatever may be troubling them. But I can understand the need for the developers to make money, I suppose.	3	28.46	app, love, thing, pay, lot, free, anxiety, recommend, depression, premium, feature, understand, stress, calm, ai, version, hope, struggle, care, exercise, meditation, sleep, afford, activity, improve, good, offer, alot, awesome, deal, subscription, stuff, mental, mind, read, plan, full, resource, result, relax, ad, cope, design, sanvello, speak, suffer, buy, low, control, base
Youper Therapy	2020-01-31	I absolutely adore this app! Even though I just started today, I'm just star struck by it! Will always recommend this wonderful creation to anyone and everyone.	3	28.34	app, love, thing, pay, lot, free, anxiety, recommend, depression, premium, feature, understand, stress, calm, ai, version, hope, struggle, care, exercise, meditation, sleep, afford, activity, improve, good, offer, alot, awesome, deal, subscription, stuff, mental, mind, read, plan, full, resource, result, relax, ad, cope, design, sanvello, speak, suffer, buy, low, control, base
Youper Therapy	2020-01-31	It really helps to change our mood if we try to cooperate with the app , and in my opinion if we follow the steps or methods of this app can really bring drastic change in everyone's emotional and mental life and personality	2	34.93	helpful, day, give, find, good, app, mood, time, question, feeling, mental_health, track, thought, change, emotion, answer, phone, notification, check, add, daily, tool, positive, community, hard, journal, provide, insight, negative, advice, idea, set, user, write, goal, learn, simple, show, youper, save, moment, emotional, word, reason, difficult, tracking, long, information, reminder, progress
Youper Therapy	2020-01-31	I really liked and depended on using this for support when I was in a horrible mood. I used it today, and I was asked to pay for something that, I feel, should be included in the basic, unpaid package. The point of this app is to help people get support wherever they are. If I have to pay for a subscription to vent about my day, it feels pointless to have this.	4	26.53	app, feel, make, people, talk, good, amazing, problem, listener, life, nice, bad, wysa, friend, download, star, listen, happy, real, review, open, post, place, bit, put, share, cup, start, fix, part, personal, kind, bot, vent, leave, face, world, safe, developer, point, guy, group, type, actual, member, meet, glad, application, allie, sad
Youper Therapy	2020-02-01	So far everything is great about this app. It gives me a lot of information and can answer a lot of my questions.	2	28.45	helpful, day, give, find, good, app, mood, time, question, feeling, mental_health, track, thought, change, emotion, answer, phone, notification, check, add, daily, tool, positive, community, hard, journal, provide, insight, negative, advice, idea, set, user, write, goal, learn, simple, show, youper, save, moment, emotional, word, reason, difficult, tracking, long, information, reminder, progress
Youper Therapy	2020-02-01	It is a helpful companion in those frequent times when I need soothing and rational thinking and cannot turn to those around me.	2	27.68	helpful, day, give, find, good, app, mood, time, question, feeling, mental_health, track, thought, change, emotion, answer, phone, notification, check, add, daily, tool, positive, community, hard, journal, provide, insight, negative, advice, idea, set, user, write, goal, learn, simple, show, youper, save, moment, emotional, word, reason, difficult, tracking, long, information, reminder, progress
Youper Therapy	2020-02-01	This app is life changing, and I'm glad I found it. I appreciate that AI technology was used to improve mental health instead of bogging it down like most apps. The AI has very genuine responses and seems to say the right things. I just wish you could access and manage the meditation sessions, goal setting, and check ins manually without interacting with Youper in dialog in the event I have learn…	2	29.7	helpful, day, give, find, good, app, mood, time, question, feeling, mental_health, track, thought, change, emotion, answer, phone, notification, check, add, daily, tool, positive, community, hard, journal, provide, insight, negative, advice, idea, set, user, write, goal, learn, simple, show, youper, save, moment, emotional, word, reason, difficult, tracking, long, information, reminder, progress
Sanvello	2020-02-01	A very positive and helpful way to start each day, and it doesn't take too long! Something new each day. Great for a positive attitude!	2	32.67	helpful, day, give, find, good, app, mood, time, question, feeling, mental_health, track, thought, change, emotion, answer, phone, notification, check, add, daily, tool, positive, community, hard, journal, provide, insight, negative, advice, idea, set, user, write, goal, learn, simple, show, youper, save, moment, emotional, word, reason, difficult, tracking, long, information, reminder, progress
Wysa	2020-02-02	This has been the most useful app to help calm me down when the situation is not dire. I have a lot of anxiety and my mind does tend to race a lot. With the AI I am able to release my emotions and am able to reframe my thoughts for the better. I like how the app does not push you to think "positive", it acknowledges how you truly feel and helps you shift the way you see things in hopes that you m…	3	30.95	app, love, thing, pay, lot, free, anxiety, recommend, depression, premium, feature, understand, stress, calm, ai, version, hope, struggle, care, exercise, meditation, sleep, afford, activity, improve, good, offer, alot, awesome, deal, subscription, stuff, mental, mind, read, plan, full, resource, result, relax, ad, cope, design, sanvello, speak, suffer, buy, low, control, base
Youper Therapy	2020-02-02	Really helpful. Helps me a lot of time to put things in perspective. Good to vent to. A really good well being app. Would like a better range of emotions though.	2	28.05	helpful, day, give, find, good, app, mood, time, question, feeling, mental_health, track, thought, change, emotion, answer, phone, notification, check, add, daily, tool, positive, community, hard, journal, provide, insight, negative, advice, idea, set, user, write, goal, learn, simple, show, youper, save, moment, emotional, word, reason, difficult, tracking, long, information, reminder, progress
Youper Therapy	2020-02-02	The beginning really helped, until I relaized most of the app was locked. I would love the app a lot more if some meditations were free. Those helped me the most. The app is still great, just could be more usefull is more stuff was free.	3	35.85	app, love, thing, pay, lot, free, anxiety, recommend, depression, premium, feature, understand, stress, calm, ai, version, hope, struggle, care, exercise, meditation, sleep, afford, activity, improve, good, offer, alot, awesome, deal, subscription, stuff, mental, mind, read, plan, full, resource, result, relax, ad, cope, design, sanvello, speak, suffer, buy, low, control, base
7 cups	2020-02-02	They suspended my listener account over a couple bogus bad reviews, made me tell them 3 reasons I think I could improve, and are making me wait 7-10 days for a review. Meanwhile, my members, that rely on me, probably think I left them. They disregarded my great reviews, and rely on the user rating from hurt and angry people. Crazy. I don't think I'll be back to play this game every month ot two. …	4	37.47	app, feel, make, people, talk, good, amazing, problem, listener, life, nice, bad, wysa, friend, download, star, listen, happy, real, review, open, post, place, bit, put, share, cup, start, fix, part, personal, kind, bot, vent, leave, face, world, safe, developer, point, guy, group, type, actual, member, meet, glad, application, allie, sad
Youper Therapy	2020-02-03	I started with Premium account and so far I like it. It's easy to use with it's simple interface and I like the personality test.	1	27.48	great, therapist, time, work, therapy, issue, chat, counselor, easy, option, week, person, experience, money, support, month, session, message, year, service, start, worth, account, enjoy, video, conversation, update, access, call, log, live, email, minute, choose, situation, cost, match, betterhelp, wonderful, stop, respond, perfect, sign, schedule, charge, response, end, hour, professional, wait
Youper Therapy	2020-02-03	Lovely app, nicely designed and worded. Very useful for emotional awareness and growth. Easy to use and continuing to enjoy using this app!	2	29.05	helpful, day, give, find, good, app, mood, time, question, feeling, mental_health, track, thought, change, emotion, answer, phone, notification, check, add, daily, tool, positive, community, hard, journal, provide, insight, negative, advice, idea, set, user, write, goal, learn, simple, show, youper, save, moment, emotional, word, reason, difficult, tracking, long, information, reminder, progress
Youper Therapy	2020-02-03	It really is great honestly, overall feels like I'm talking to a genuine friend, rather than being the one who listens usually, it's nice to have someone listen to you instead. Would really recommend it. Also had meditation features which is a bonus!	4	32.89	app, feel, make, people, talk, good, amazing, problem, listener, life, nice, bad, wysa, friend, download, star, listen, happy, real, review, open, post, place, bit, put, share, cup, start, fix, part, personal, kind, bot, vent, leave, face, world, safe, developer, point, guy, group, type, actual, member, meet, glad, application, allie, sad
Youper Therapy	2020-02-03	UPDATE: I rated 5 stars when it was free (about a year ago) but now, we have to pay for everything that made it really good. Its now become every other app like every other developer just looking to make money rather than actually helping someone REALLY HELPFUL, amazing, makes me feel much better and never too pushy, always asks what you want to do so its not annoying. You discover your own emoti…	4	31.03	app, feel, make, people, talk, good, amazing, problem, listener, life, nice, bad, wysa, friend, download, star, listen, happy, real, review, open, post, place, bit, put, share, cup, start, fix, part, personal, kind, bot, vent, leave, face, world, safe, developer, point, guy, group, type, actual, member, meet, glad, application, allie, sad
7 cups	2020-02-03	If you need a bud to get your mind off things and chit chat about life or random things this is the place. I signed up because I was very lonely and beside myself.. and minutes into the conversation I felt at peace with the person I was matched to and felt like we wee friends for a while.	4	28.65	app, feel, make, people, talk, good, amazing, problem, listener, life, nice, bad, wysa, friend, download, star, listen, happy, real, review, open, post, place, bit, put, share, cup, start, fix, part, personal, kind, bot, vent, leave, face, world, safe, developer, point, guy, group, type, actual, member, meet, glad, application, allie, sad
7 cups	2020-02-03	For the most part this is a great app that allows you to talk to someone without the cost of counseling. There's goals to work to and available listeners. An issue I had run into was that anyone could be a listener. Though the app encourages ways to be a good listener, there isn't enough screening on who wants to be one. Majority of my listeners have been great but there have been a couple that h…	4	34.58	app, feel, make, people, talk, good, amazing, problem, listener, life, nice, bad, wysa, friend, download, star, listen, happy, real, review, open, post, place, bit, put, share, cup, start, fix, part, personal, kind, bot, vent, leave, face, world, safe, developer, point, guy, group, type, actual, member, meet, glad, application, allie, sad
Youper Therapy	2020-02-04	I have been told everything it has shared with me before, I love learning about myself and even though one answer made me angry, it prolonged and of the negative emotions I usually experience. Even though I am so interested in thinking about myself all the time. Thank you, unique.	2	30.99	helpful, day, give, find, good, app, mood, time, question, feeling, mental_health, track, thought, change, emotion, answer, phone, notification, check, add, daily, tool, positive, community, hard, journal, provide, insight, negative, advice, idea, set, user, write, goal, learn, simple, show, youper, save, moment, emotional, word, reason, difficult, tracking, long, information, reminder, progress
Youper Therapy	2020-02-04	Amazing app...!! Makes you feel like you're actually talking to another person that sympathises you all the time...makes you feel like you have a "friend" or a voice, if you will, that makes sure you're ok and keeps track of that...really good job by the creators and thanx gor making it free of charge!! Amazing!!	4	33.87	app, feel, make, people, talk, good, amazing, problem, listener, life, nice, bad, wysa, friend, download, star, listen, happy, real, review, open, post, place, bit, put, share, cup, start, fix, part, personal, kind, bot, vent, leave, face, world, safe, developer, point, guy, group, type, actual, member, meet, glad, application, allie, sad
7 cups	2020-02-04	With no update in months I could not recommend this app to anyone looking for real help. Also if its anonymous texting why do we put in our email. Red scam alert right there.	4	30.02	app, feel, make, people, talk, good, amazing, problem, listener, life, nice, bad, wysa, friend, download, star, listen, happy, real, review, open, post, place, bit, put, share, cup, start, fix, part, personal, kind, bot, vent, leave, face, world, safe, developer, point, guy, group, type, actual, member, meet, glad, application, allie, sad
Youper Therapy	2020-02-05	I give 4 stars so far but i really enjoy the premise of the app and think its long overdue and appreciate the advancement of AI tech and emotional support.	2	26.25	helpful, day, give, find, good, app, mood, time, question, feeling, mental_health, track, thought, change, emotion, answer, phone, notification, check, add, daily, tool, positive, community, hard, journal, provide, insight, negative, advice, idea, set, user, write, goal, learn, simple, show, youper, save, moment, emotional, word, reason, difficult, tracking, long, information, reminder, progress
Youper Therapy	2020-02-05	So far, I really enjoy this app. It actually feels like you're talking to your therapist. I haven't been using it very long, but I've noticed since my anxiety has gone down and I'm actually getting better sleep.	3	26.15	app, love, thing, pay, lot, free, anxiety, recommend, depression, premium, feature, understand, stress, calm, ai, version, hope, struggle, care, exercise, meditation, sleep, afford, activity, improve, good, offer, alot, awesome, deal, subscription, stuff, mental, mind, read, plan, full, resource, result, relax, ad, cope, design, sanvello, speak, suffer, buy, low, control, base
Youper Therapy	2020-02-05	I have felt down alot. Therapy isn't always an option, so it's nice to have something to help you when you are feeling down or struggling with issues. I feel like a real person is on the other side. This app is amazing. $50 gets you alot	4	29.15	app, feel, make, people, talk, good, amazing, problem, listener, life, nice, bad, wysa, friend, download, star, listen, happy, real, review, open, post, place, bit, put, share, cup, start, fix, part, personal, kind, bot, vent, leave, face, world, safe, developer, point, guy, group, type, actual, member, meet, glad, application, allie, sad
7 cups	2020-02-05	Great app. Recommended for anyone not receiving enough support from the people around you. Listeners here are always ready to help. But the self-help guides and forms for listeners should be more easily-accessed.	1	29.84	great, therapist, time, work, therapy, issue, chat, counselor, easy, option, week, person, experience, money, support, month, session, message, year, service, start, worth, account, enjoy, video, conversation, update, access, call, log, live, email, minute, choose, situation, cost, match, betterhelp, wonderful, stop, respond, perfect, sign, schedule, charge, response, end, hour, professional, wait
7 cups	2020-02-05	This is app is great if you don't have anyone to talk to. As long as I can get the support, it's all good.I have a little suggestion. It would be more safe and better if listeners also don't necessarily choose the country in the settings. I've personally experienced people being biased with listeners on the basis of their countries.	4	29.38	app, feel, make, people, talk, good, amazing, problem, listener, life, nice, bad, wysa, friend, download, star, listen, happy, real, review, open, post, place, bit, put, share, cup, start, fix, part, personal, kind, bot, vent, leave, face, world, safe, developer, point, guy, group, type, actual, member, meet, glad, application, allie, sad
Sanvello	2020-02-05	It has helped me focus on being the best best me I can be and and has tools to assist in that.	2	27.88	helpful, day, give, find, good, app, mood, time, question, feeling, mental_health, track, thought, change, emotion, answer, phone, notification, check, add, daily, tool, positive, community, hard, journal, provide, insight, negative, advice, idea, set, user, write, goal, learn, simple, show, youper, save, moment, emotional, word, reason, difficult, tracking, long, information, reminder, progress
Youper Therapy	2020-02-06	This app is new to Me and I am very excited and positive to keep on going with this wonderful gift.	2	26.36	helpful, day, give, find, good, app, mood, time, question, feeling, mental_health, track, thought, change, emotion, answer, phone, notification, check, add, daily, tool, positive, community, hard, journal, provide, insight, negative, advice, idea, set, user, write, goal, learn, simple, show, youper, save, moment, emotional, word, reason, difficult, tracking, long, information, reminder, progress
Youper Therapy	2020-02-06	This app really changed my perspective of life, I've been down in the lowest places recently but with this app its helping me organize a routine while also helping me to relax.	3	28.98	app, love, thing, pay, lot, free, anxiety, recommend, depression, premium, feature, understand, stress, calm, ai, version, hope, struggle, care, exercise, meditation, sleep, afford, activity, improve, good, offer, alot, awesome, deal, subscription, stuff, mental, mind, read, plan, full, resource, result, relax, ad, cope, design, sanvello, speak, suffer, buy, low, control, base
Youper Therapy	2020-02-06	Very nice. Very friendly, I love it☺️ Edit: this app is very useful, loved it a lot, really helped to keep track of my emotions, helped me discover more about myself, to contol my feelings❤️💜	3	28.05	app, love, thing, pay, lot, free, anxiety, recommend, depression, premium, feature, understand, stress, calm, ai, version, hope, struggle, care, exercise, meditation, sleep, afford, activity, improve, good, offer, alot, awesome, deal, subscription, stuff, mental, mind, read, plan, full, resource, result, relax, ad, cope, design, sanvello, speak, suffer, buy, low, control, base
Youper Therapy	2020-02-06	I take back every lil thing I said this app only let's u speak ur mind ONCE then they shove their premium in ur face everytime u wanna talk but I pretty sure the thing is a robot but thankfully I found a better free therapy app 🤭 so BAIIIIIII	3	31.83	app, love, thing, pay, lot, free, anxiety, recommend, depression, premium, feature, understand, stress, calm, ai, version, hope, struggle, care, exercise, meditation, sleep, afford, activity, improve, good, offer, alot, awesome, deal, subscription, stuff, mental, mind, read, plan, full, resource, result, relax, ad, cope, design, sanvello, speak, suffer, buy, low, control, base
7 cups	2020-02-06	Almost all the listeners are male and attempt to flirt with me. When they find out I am also male, they block communication with me. They do not care about helping me or giving me advice. This makes me feel worse and I become overwhelmed by hopelessness in my situation of constant depression. Do you even check criteria of "listeners" before you allow them to "try to help others"?	4	30.63	app, feel, make, people, talk, good, amazing, problem, listener, life, nice, bad, wysa, friend, download, star, listen, happy, real, review, open, post, place, bit, put, share, cup, start, fix, part, personal, kind, bot, vent, leave, face, world, safe, developer, point, guy, group, type, actual, member, meet, glad, application, allie, sad
Sanvello	2020-02-06	I'm pretty new to this but I'm enjoying the interaction of the app. My employer is offering a year of full service so I'm glad i took this opportunity.	3	26.94	app, love, thing, pay, lot, free, anxiety, recommend, depression, premium, feature, understand, stress, calm, ai, version, hope, struggle, care, exercise, meditation, sleep, afford, activity, improve, good, offer, alot, awesome, deal, subscription, stuff, mental, mind, read, plan, full, resource, result, relax, ad, cope, design, sanvello, speak, suffer, buy, low, control, base
Youper Therapy	2020-02-07	Really amazing! It helps me a lot to control my emotions. Thanks Pinterest for this app and surely the assistant for helping through this.	3	27.58	app, love, thing, pay, lot, free, anxiety, recommend, depression, premium, feature, understand, stress, calm, ai, version, hope, struggle, care, exercise, meditation, sleep, afford, activity, improve, good, offer, alot, awesome, deal, subscription, stuff, mental, mind, read, plan, full, resource, result, relax, ad, cope, design, sanvello, speak, suffer, buy, low, control, base
Youper Therapy	2020-02-07	This is a great app for helping yourself to sort through cognitive distortions and to turn toward a more satisfying life. It's also fun to do!	4	27.3	app, feel, make, people, talk, good, amazing, problem, listener, life, nice, bad, wysa, friend, download, star, listen, happy, real, review, open, post, place, bit, put, share, cup, start, fix, part, personal, kind, bot, vent, leave, face, world, safe, developer, point, guy, group, type, actual, member, meet, glad, application, allie, sad
Youper Therapy	2020-02-07	Over the app Is really good relaxing. Most of the Time. I do this in the morning with my over self care app and it helps alot	3	26.72	app, love, thing, pay, lot, free, anxiety, recommend, depression, premium, feature, understand, stress, calm, ai, version, hope, struggle, care, exercise, meditation, sleep, afford, activity, improve, good, offer, alot, awesome, deal, subscription, stuff, mental, mind, read, plan, full, resource, result, relax, ad, cope, design, sanvello, speak, suffer, buy, low, control, base
Youper Therapy	2020-02-07	I find it rude and inapropriate that apps like this keep trying to get people to "subscribe" and do monthly or weekly payments, then they tell these people that complain that its important to "take the effort to care for yourself" THIS IS EXTREAMLY DAMMAGING TO PEOPLE WITH DEPRESSION YOU DINGUSES! MENTAL HEALTH IS A BASIC HUMAN RIGHT AND SHOULD NOT BE A PRIVLAGE ONLY PEOPLE WITH MONEY CAN ACHEIVE	4	30.44	app, feel, make, people, talk, good, amazing, problem, listener, life, nice, bad, wysa, friend, download, star, listen, happy, real, review, open, post, place, bit, put, share, cup, start, fix, part, personal, kind, bot, vent, leave, face, world, safe, developer, point, guy, group, type, actual, member, meet, glad, application, allie, sad
Youper Therapy	2020-02-07	Looking for an app that is honest, non judgemental, and sincerely does what it claims? To good to be true right? Well look no further because the app that broke the mold and finally set the support bar to a new and possibly unattainable level? Youper!!! Many thanks for what you've done in my family!! Everyone that wants things to change be honest with yourself like I forced myself to be and get r…	2	29.3	helpful, day, give, find, good, app, mood, time, question, feeling, mental_health, track, thought, change, emotion, answer, phone, notification, check, add, daily, tool, positive, community, hard, journal, provide, insight, negative, advice, idea, set, user, write, goal, learn, simple, show, youper, save, moment, emotional, word, reason, difficult, tracking, long, information, reminder, progress
Sanvello	2020-02-07	There are so many options in this app, offering all kinds of activities to help improve my thinking and behavior. It is very simple to use, and offers straightforward guidance. I love this app.	3	30.25	app, love, thing, pay, lot, free, anxiety, recommend, depression, premium, feature, understand, stress, calm, ai, version, hope, struggle, care, exercise, meditation, sleep, afford, activity, improve, good, offer, alot, awesome, deal, subscription, stuff, mental, mind, read, plan, full, resource, result, relax, ad, cope, design, sanvello, speak, suffer, buy, low, control, base
Sanvello	2020-02-07	I do not know who these types of apps are for, but its definitely not me. The entire app feels incredibly patronizing and childish. The ui is incredibly slow (to make it more calm???) Which does not stop being annoying. And its AWFUL at just tracking your moods, which is what I thought it was for. 20 vague questions with 4 answers each ranging from "never" to "always". Is not indicative of anythi…	2	29.76	helpful, day, give, find, good, app, mood, time, question, feeling, mental_health, track, thought, change, emotion, answer, phone, notification, check, add, daily, tool, positive, community, hard, journal, provide, insight, negative, advice, idea, set, user, write, goal, learn, simple, show, youper, save, moment, emotional, word, reason, difficult, tracking, long, information, reminder, progress
Sanvello	2020-02-07	Been using this app for a few weeks. While I don't check in with it everyday, I do find it nice to have a place to write down my thoughts and tag how I am feeling. I like that it tracks your mood on a graph. I did a few of the guided meditation modules and some were good but some frustrated me a bit. Overall they seem alright. The biggest and best feature thought is the journal portion. It's nice…	2	36.54	helpful, day, give, find, good, app, mood, time, question, feeling, mental_health, track, thought, change, emotion, answer, phone, notification, check, add, daily, tool, positive, community, hard, journal, provide, insight, negative, advice, idea, set, user, write, goal, learn, simple, show, youper, save, moment, emotional, word, reason, difficult, tracking, long, information, reminder, progress
Youper Therapy	2020-02-08	Very good app to realise your goals, and it helps to keep your mind free and to get u to know yourself.	3	29.07	app, love, thing, pay, lot, free, anxiety, recommend, depression, premium, feature, understand, stress, calm, ai, version, hope, struggle, care, exercise, meditation, sleep, afford, activity, improve, good, offer, alot, awesome, deal, subscription, stuff, mental, mind, read, plan, full, resource, result, relax, ad, cope, design, sanvello, speak, suffer, buy, low, control, base
Youper Therapy	2020-02-08	Super helpful in managing my anxiety & depression. Great way to practice mindfulness and meditation as well. I highly recommend the investment of the subscription! $4/month is worth it. That's less than I spend on my physical personal products every month	3	29.1	app, love, thing, pay, lot, free, anxiety, recommend, depression, premium, feature, understand, stress, calm, ai, version, hope, struggle, care, exercise, meditation, sleep, afford, activity, improve, good, offer, alot, awesome, deal, subscription, stuff, mental, mind, read, plan, full, resource, result, relax, ad, cope, design, sanvello, speak, suffer, buy, low, control, base
Youper Therapy	2020-02-09	Helpful feels like your texting someone that really cares and sympathizes with you. Helps you discover your personality too! The only thing I despise is you can't do much without going premium	3	28.43	app, love, thing, pay, lot, free, anxiety, recommend, depression, premium, feature, understand, stress, calm, ai, version, hope, struggle, care, exercise, meditation, sleep, afford, activity, improve, good, offer, alot, awesome, deal, subscription, stuff, mental, mind, read, plan, full, resource, result, relax, ad, cope, design, sanvello, speak, suffer, buy, low, control, base
Youper Therapy	2020-02-09	I used to love the app, but then stopped using it for a while and when I come back I suddenly have to pay if I want to monitor my symptomsbof anxiety and so on? Why? Makes no sense. Might as well just pay for an actual therapist	3	30.38	app, love, thing, pay, lot, free, anxiety, recommend, depression, premium, feature, understand, stress, calm, ai, version, hope, struggle, care, exercise, meditation, sleep, afford, activity, improve, good, offer, alot, awesome, deal, subscription, stuff, mental, mind, read, plan, full, resource, result, relax, ad, cope, design, sanvello, speak, suffer, buy, low, control, base
Youper Therapy	2020-02-09	It's a great app, helps you to get to konw yourself better, I'm still new to this and idk how is this going to return. If it wants me to pay.... sis I don't have money rn for that but all in all a really good app.	4	28.32	app, feel, make, people, talk, good, amazing, problem, listener, life, nice, bad, wysa, friend, download, star, listen, happy, real, review, open, post, place, bit, put, share, cup, start, fix, part, personal, kind, bot, vent, leave, face, world, safe, developer, point, guy, group, type, actual, member, meet, glad, application, allie, sad
Youper Therapy	2020-02-09	I just started working with Youper and I am very impressed. Mental health is in crisis all over the world. Sometimes ya just need to talk to someone... The AI q&a is pretty cool... My DNA test is spot on... Everyone should try this app once Youper can potentially help off-load some weight off ur shoulders!!! Happy Youper!!!	4	30.44	app, feel, make, people, talk, good, amazing, problem, listener, life, nice, bad, wysa, friend, download, star, listen, happy, real, review, open, post, place, bit, put, share, cup, start, fix, part, personal, kind, bot, vent, leave, face, world, safe, developer, point, guy, group, type, actual, member, meet, glad, application, allie, sad
Youper Therapy	2020-02-09	Many helpful topics & good advice. Its like talking to a real therapist who really cares. Does daily check ups upon request & alerta for scheduled meetings. You are also able to choose topics of discussion for the day OR Youper chooses for u. Great app!! Recommend to anyone needing self help therapy or guided motivation✅💯➕🎓🏅🗞🏆 GOOD LUCK TO ALL WHO R WORKING AT ACCOMPLISHING GOALS, OVERCOMING PAST…	1	28.8	great, therapist, time, work, therapy, issue, chat, counselor, easy, option, week, person, experience, money, support, month, session, message, year, service, start, worth, account, enjoy, video, conversation, update, access, call, log, live, email, minute, choose, situation, cost, match, betterhelp, wonderful, stop, respond, perfect, sign, schedule, charge, response, end, hour, professional, wait
Youper Therapy	2020-02-09	There's a million apps available to track your moods, meditate, learn mindfulness, pinpoint triggers, but trust me, don't waste your time! Its the best 'all you need in one' app! It's like having a good friend, a life coach & therapist in your back pocket, (of course don't substitute it for healthcare), this saves you a lot of time money and energy, it's intuitive, it TRULY gets to know you. Youp…	2	29.1	helpful, day, give, find, good, app, mood, time, question, feeling, mental_health, track, thought, change, emotion, answer, phone, notification, check, add, daily, tool, positive, community, hard, journal, provide, insight, negative, advice, idea, set, user, write, goal, learn, simple, show, youper, save, moment, emotional, word, reason, difficult, tracking, long, information, reminder, progress
Youper Therapy	2020-02-09	Honestly, I've only been using the app for around 30 minutes, but from what I've done so far it seems like it's going to be a big help. The guided meditation it took me through was nice. I'm an extremely introverted person, so just being able to "talk" without fear of repercussions while still getting a type of feedback is definitely a good thing. Update: Now that I've used it more I have to say …	4	27.45	app, feel, make, people, talk, good, amazing, problem, listener, life, nice, bad, wysa, friend, download, star, listen, happy, real, review, open, post, place, bit, put, share, cup, start, fix, part, personal, kind, bot, vent, leave, face, world, safe, developer, point, guy, group, type, actual, member, meet, glad, application, allie, sad
Sanvello	2020-02-09	Was actually more helpful than I expected!! Keeping it and considering upgrading to premium!!! Having a rough spot in life right now, and this has been a big help!!	1	26.72	great, therapist, time, work, therapy, issue, chat, counselor, easy, option, week, person, experience, money, support, month, session, message, year, service, start, worth, account, enjoy, video, conversation, update, access, call, log, live, email, minute, choose, situation, cost, match, betterhelp, wonderful, stop, respond, perfect, sign, schedule, charge, response, end, hour, professional, wait
Youper Therapy	2020-02-10	So far I like it. After 1 hour with it, I am feeling much better for the moment and have the will to do things that make me happy now	4	27.68	app, feel, make, people, talk, good, amazing, problem, listener, life, nice, bad, wysa, friend, download, star, listen, happy, real, review, open, post, place, bit, put, share, cup, start, fix, part, personal, kind, bot, vent, leave, face, world, safe, developer, point, guy, group, type, actual, member, meet, glad, application, allie, sad
Youper Therapy	2020-02-10	I'm going with the free version of the app and I love it. There are so many activities and its somehow very calming and soothing. I have really been enjoying using Youper.	3	32.11	app, love, thing, pay, lot, free, anxiety, recommend, depression, premium, feature, understand, stress, calm, ai, version, hope, struggle, care, exercise, meditation, sleep, afford, activity, improve, good, offer, alot, awesome, deal, subscription, stuff, mental, mind, read, plan, full, resource, result, relax, ad, cope, design, sanvello, speak, suffer, buy, low, control, base
Youper Therapy	2020-02-10	I just started using the app because I couldn't find help from my local therapist. It helped calm me down from some severe panic attacks and refocus me on what I need. I will probably end up getting the subscription once I'm financially able.	3	28.94	app, love, thing, pay, lot, free, anxiety, recommend, depression, premium, feature, understand, stress, calm, ai, version, hope, struggle, care, exercise, meditation, sleep, afford, activity, improve, good, offer, alot, awesome, deal, subscription, stuff, mental, mind, read, plan, full, resource, result, relax, ad, cope, design, sanvello, speak, suffer, buy, low, control, base
Youper Therapy	2020-02-10	Wow! This app is very well developed and calming to use. It's almost perfect. However, Youper does unfortunately loose 1 star. It's very difficult to use Youper without premium. I would be very willing to invest in this app but it's just too expensive and I can't afford it. Apart from this, I would definitely recommend Youper.	3	27.95	app, love, thing, pay, lot, free, anxiety, recommend, depression, premium, feature, understand, stress, calm, ai, version, hope, struggle, care, exercise, meditation, sleep, afford, activity, improve, good, offer, alot, awesome, deal, subscription, stuff, mental, mind, read, plan, full, resource, result, relax, ad, cope, design, sanvello, speak, suffer, buy, low, control, base
7 cups	2020-02-10	I don't recommend to be a listener to the people who has an anxiety and mental problems because it can make you a problematic as well and you worry over the things you may know. But this is a great app. You can also help and to be help in life!	4	29.89	app, feel, make, people, talk, good, amazing, problem, listener, life, nice, bad, wysa, friend, download, star, listen, happy, real, review, open, post, place, bit, put, share, cup, start, fix, part, personal, kind, bot, vent, leave, face, world, safe, developer, point, guy, group, type, actual, member, meet, glad, application, allie, sad
Youper Therapy	2020-02-11	I paid the $50 for a year. I like it. But it can be frustrating navigating fro. Screen to screen!!! And I'd like to be able to type what I want to say rather than have it teleprompted	3	26.84	app, love, thing, pay, lot, free, anxiety, recommend, depression, premium, feature, understand, stress, calm, ai, version, hope, struggle, care, exercise, meditation, sleep, afford, activity, improve, good, offer, alot, awesome, deal, subscription, stuff, mental, mind, read, plan, full, resource, result, relax, ad, cope, design, sanvello, speak, suffer, buy, low, control, base
Youper Therapy	2020-02-11	Looks good but there's a catch - they're out to make money from you. Can you really trust someone (in this case the app developers) to care for and help with your mental well-being when their sole objective is to drain as much money from you as they can? I don't buy it. Praying on the needy. Seems a bit shameful.	4	27.62	app, feel, make, people, talk, good, amazing, problem, listener, life, nice, bad, wysa, friend, download, star, listen, happy, real, review, open, post, place, bit, put, share, cup, start, fix, part, personal, kind, bot, vent, leave, face, world, safe, developer, point, guy, group, type, actual, member, meet, glad, application, allie, sad
Sanvello	2020-02-11	It is really helpful. I recomend it for everyone. It has very little limitations but everything else is there. Awesome app!	3	26.97	app, love, thing, pay, lot, free, anxiety, recommend, depression, premium, feature, understand, stress, calm, ai, version, hope, struggle, care, exercise, meditation, sleep, afford, activity, improve, good, offer, alot, awesome, deal, subscription, stuff, mental, mind, read, plan, full, resource, result, relax, ad, cope, design, sanvello, speak, suffer, buy, low, control, base
Youper Therapy	2020-02-12	I feel so much better right after the first use. It feels like Youper is your companion in your blues and times of desolation. It very accurately determined my personality through a short test. If you are truthful with your answers, you will absolutely relate to the definition of your personality given by Youper. I am pretty glad I found this application.	2	32.47	helpful, day, give, find, good, app, mood, time, question, feeling, mental_health, track, thought, change, emotion, answer, phone, notification, check, add, daily, tool, positive, community, hard, journal, provide, insight, negative, advice, idea, set, user, write, goal, learn, simple, show, youper, save, moment, emotional, word, reason, difficult, tracking, long, information, reminder, progress
Youper Therapy	2020-02-12	Nice app, but it would be cool to have this one change. I would love to try the premium features to see if it would be helpful, but I don't want to pay for a whole year. For some reason, it seems like you have no choice but ro subscribe for a year, when I'd like to try it for a few months before I buy a whole year. If there is a monthly option, I must be misunderstanding. But it is a nice app, an…	3	30.02	app, love, thing, pay, lot, free, anxiety, recommend, depression, premium, feature, understand, stress, calm, ai, version, hope, struggle, care, exercise, meditation, sleep, afford, activity, improve, good, offer, alot, awesome, deal, subscription, stuff, mental, mind, read, plan, full, resource, result, relax, ad, cope, design, sanvello, speak, suffer, buy, low, control, base
7 cups	2020-02-12	The concept of the app is very good....it has also been able to develop a community based platform...but the app needs to be updated it's not much user friendly..... since ii supports anonymity so please provide the features where the users can choose their country and gender and you show it by default.....some features which has been already updated in the website version in not there in the app…	3	26.12	app, love, thing, pay, lot, free, anxiety, recommend, depression, premium, feature, understand, stress, calm, ai, version, hope, struggle, care, exercise, meditation, sleep, afford, activity, improve, good, offer, alot, awesome, deal, subscription, stuff, mental, mind, read, plan, full, resource, result, relax, ad, cope, design, sanvello, speak, suffer, buy, low, control, base
Sanvello	2020-02-12	I've been using this for almost 2 weeks and love it. It's nice to have something I can show my counselor instead of just remembering. The health goals are great and the guided journeys help me understand myself better.	1	28.23	great, therapist, time, work, therapy, issue, chat, counselor, easy, option, week, person, experience, money, support, month, session, message, year, service, start, worth, account, enjoy, video, conversation, update, access, call, log, live, email, minute, choose, situation, cost, match, betterhelp, wonderful, stop, respond, perfect, sign, schedule, charge, response, end, hour, professional, wait
Youper Therapy	2020-02-13	This program really gave me motivation and picked me up when I really didn't know what to do. I'm very thankful	3	26.36	app, love, thing, pay, lot, free, anxiety, recommend, depression, premium, feature, understand, stress, calm, ai, version, hope, struggle, care, exercise, meditation, sleep, afford, activity, improve, good, offer, alot, awesome, deal, subscription, stuff, mental, mind, read, plan, full, resource, result, relax, ad, cope, design, sanvello, speak, suffer, buy, low, control, base
Youper Therapy	2020-02-13	Nice app. It is a really good way to open up your mind and it helps regain and maintain good emotional health	4	27.11	app, feel, make, people, talk, good, amazing, problem, listener, life, nice, bad, wysa, friend, download, star, listen, happy, real, review, open, post, place, bit, put, share, cup, start, fix, part, personal, kind, bot, vent, leave, face, world, safe, developer, point, guy, group, type, actual, member, meet, glad, application, allie, sad
Youper Therapy	2020-02-13	This app used to be great. I used it a lot for mediation and tracking dips in my mental health. It absolutely sucks that most of that is now behind a paywall :(	3	28.07	app, love, thing, pay, lot, free, anxiety, recommend, depression, premium, feature, understand, stress, calm, ai, version, hope, struggle, care, exercise, meditation, sleep, afford, activity, improve, good, offer, alot, awesome, deal, subscription, stuff, mental, mind, read, plan, full, resource, result, relax, ad, cope, design, sanvello, speak, suffer, buy, low, control, base
7 cups	2020-02-14	I explained my situation to one person and they threw me at someone else. I had to go through so much to contact this Listener another Listener referred me to. Once I got there, they told me they couldn't help me and gave me the suicide hotline. I told them I had been suicidal in the past and that was I guess time for the breaks. It's a good thing I wasn't on the brink or else I would've offed my…	1	29.09	great, therapist, time, work, therapy, issue, chat, counselor, easy, option, week, person, experience, money, support, month, session, message, year, service, start, worth, account, enjoy, video, conversation, update, access, call, log, live, email, minute, choose, situation, cost, match, betterhelp, wonderful, stop, respond, perfect, sign, schedule, charge, response, end, hour, professional, wait
Youper Therapy	2020-02-16	The experience is starting great!! I will use this tool for important monitoring for keeping healthy. It seems perfect for me.	1	27.87	great, therapist, time, work, therapy, issue, chat, counselor, easy, option, week, person, experience, money, support, month, session, message, year, service, start, worth, account, enjoy, video, conversation, update, access, call, log, live, email, minute, choose, situation, cost, match, betterhelp, wonderful, stop, respond, perfect, sign, schedule, charge, response, end, hour, professional, wait
Youper Therapy	2020-02-16	I use this app and a CPL others like it for the past 5 days and I hey have helped me keep my moods in check and the surprising thing is haven't fought with my hubby since I've down loaded it	2	28.87	helpful, day, give, find, good, app, mood, time, question, feeling, mental_health, track, thought, change, emotion, answer, phone, notification, check, add, daily, tool, positive, community, hard, journal, provide, insight, negative, advice, idea, set, user, write, goal, learn, simple, show, youper, save, moment, emotional, word, reason, difficult, tracking, long, information, reminder, progress
Youper Therapy	2020-02-17	No joke this is one of the best apps I have downloaded thus helps me sooooo much and I feel like I can accomplish anything niw	4	33.81	app, feel, make, people, talk, good, amazing, problem, listener, life, nice, bad, wysa, friend, download, star, listen, happy, real, review, open, post, place, bit, put, share, cup, start, fix, part, personal, kind, bot, vent, leave, face, world, safe, developer, point, guy, group, type, actual, member, meet, glad, application, allie, sad
Youper Therapy	2020-02-17	Super helpful, beautiful interface where you really feel like a concerned friend is conversing with you. Helps to align my thoughts so I can communicate better with my loved ones Thank you to the developers! ♥️	2	29.84	helpful, day, give, find, good, app, mood, time, question, feeling, mental_health, track, thought, change, emotion, answer, phone, notification, check, add, daily, tool, positive, community, hard, journal, provide, insight, negative, advice, idea, set, user, write, goal, learn, simple, show, youper, save, moment, emotional, word, reason, difficult, tracking, long, information, reminder, progress
Youper Therapy	2020-02-17	Love this app. I've been using this for a year and can definitely notice the difference by looking back and comparing how I thought a year ago to how I'm thinking a lot more positively today. I recommend this app for anyone looking to just track their mood on a daily basis and also learn how to track thinking errors. I also really appreciate the simplicity of the mindfulness exercises and that th…	2	33.55	helpful, day, give, find, good, app, mood, time, question, feeling, mental_health, track, thought, change, emotion, answer, phone, notification, check, add, daily, tool, positive, community, hard, journal, provide, insight, negative, advice, idea, set, user, write, goal, learn, simple, show, youper, save, moment, emotional, word, reason, difficult, tracking, long, information, reminder, progress
Youper Therapy	2020-02-17	Really great app - I would be more inclined to purchase premium if there was an option to trial for a week or so to see how much more there is to gain from committing to a payment. Price seems fair, but I'd like to test the premium features first. I hope you continue developing this app, as I am finding it very helpful to track and understand moods as well as conversations with the AI are nice. G…	3	33.53	app, love, thing, pay, lot, free, anxiety, recommend, depression, premium, feature, understand, stress, calm, ai, version, hope, struggle, care, exercise, meditation, sleep, afford, activity, improve, good, offer, alot, awesome, deal, subscription, stuff, mental, mind, read, plan, full, resource, result, relax, ad, cope, design, sanvello, speak, suffer, buy, low, control, base
7 cups	2020-02-17	Downloaded the app asking me for username etc. 1st time so obviously I don't have one. Nothing that say "sign up". Heard this app was great for someone like myself grieving so I'm really disappointed.	1	28.32	great, therapist, time, work, therapy, issue, chat, counselor, easy, option, week, person, experience, money, support, month, session, message, year, service, start, worth, account, enjoy, video, conversation, update, access, call, log, live, email, minute, choose, situation, cost, match, betterhelp, wonderful, stop, respond, perfect, sign, schedule, charge, response, end, hour, professional, wait
Youper Therapy	2020-02-18	This app is a good app to have to help you if you struggle with your emotions and daily tasks. It helps you keep yourself emotionally stable and gives optional daily check-ups.	2	32.17	helpful, day, give, find, good, app, mood, time, question, feeling, mental_health, track, thought, change, emotion, answer, phone, notification, check, add, daily, tool, positive, community, hard, journal, provide, insight, negative, advice, idea, set, user, write, goal, learn, simple, show, youper, save, moment, emotional, word, reason, difficult, tracking, long, information, reminder, progress
Youper Therapy	2020-02-18	Helps me cope sometimes, but I can't forget the fact that i'm talking with an AI that basically recommends me the same things over and over again. I don't know, it doesn't help that much , in the long run I can see this app being quite usefull.	3	29.96	app, love, thing, pay, lot, free, anxiety, recommend, depression, premium, feature, understand, stress, calm, ai, version, hope, struggle, care, exercise, meditation, sleep, afford, activity, improve, good, offer, alot, awesome, deal, subscription, stuff, mental, mind, read, plan, full, resource, result, relax, ad, cope, design, sanvello, speak, suffer, buy, low, control, base
7 cups	2020-02-18	Wow 7cups has gone downhill. I used to be a listener. Now I just needed some help for once in my pathetic life and every single listener (two of them) just blocked me just when I started talking. All I said was "hi, I used to be a listener but right now I'm just going through a lot" and boom I was blocked. And now I waited an hour for no one to help me. Whatever. Delete my accounts for me please.	4	35.07	app, feel, make, people, talk, good, amazing, problem, listener, life, nice, bad, wysa, friend, download, star, listen, happy, real, review, open, post, place, bit, put, share, cup, start, fix, part, personal, kind, bot, vent, leave, face, world, safe, developer, point, guy, group, type, actual, member, meet, glad, application, allie, sad
Sanvello	2020-02-18	this app has helped me. the community support specifically is huge and you can recieve support on anything you wish. they also offer ways to help you identify how you're feeling and meditation. i highly suggest this app along with the app headspace as they have helped me the most.	3	27.69	app, love, thing, pay, lot, free, anxiety, recommend, depression, premium, feature, understand, stress, calm, ai, version, hope, struggle, care, exercise, meditation, sleep, afford, activity, improve, good, offer, alot, awesome, deal, subscription, stuff, mental, mind, read, plan, full, resource, result, relax, ad, cope, design, sanvello, speak, suffer, buy, low, control, base
Sanvello	2020-02-18	Read the privacy policy data. What they do (or "may do") with my data is simply scaring. This is just a way to put people into categories, track their life and allow third parties (health insurances, Apple health and God knows who others) to make business with their health. Not for me. A living coach costs some money but at least I know that my personal business is only mine. Uninstalled right aw…	4	29.84	app, feel, make, people, talk, good, amazing, problem, listener, life, nice, bad, wysa, friend, download, star, listen, happy, real, review, open, post, place, bit, put, share, cup, start, fix, part, personal, kind, bot, vent, leave, face, world, safe, developer, point, guy, group, type, actual, member, meet, glad, application, allie, sad
Sanvello	2020-02-18	I find it to be a good way to express your emotions and be able to track it through the whole month. It gives you a chance to look at your emotions and see how you can control them in a more broader perspective. The only reason I didn't give it five stars was because it asks you quite a bit to get premium and I are locked features and I do understand that the only way for it to make profit is for…	2	32.54	helpful, day, give, find, good, app, mood, time, question, feeling, mental_health, track, thought, change, emotion, answer, phone, notification, check, add, daily, tool, positive, community, hard, journal, provide, insight, negative, advice, idea, set, user, write, goal, learn, simple, show, youper, save, moment, emotional, word, reason, difficult, tracking, long, information, reminder, progress
Youper Therapy	2020-02-19	Really simple and straight forward. doesn't leave a negative feeling in using like a lot of similar apps I've used in the past	2	29.34	helpful, day, give, find, good, app, mood, time, question, feeling, mental_health, track, thought, change, emotion, answer, phone, notification, check, add, daily, tool, positive, community, hard, journal, provide, insight, negative, advice, idea, set, user, write, goal, learn, simple, show, youper, save, moment, emotional, word, reason, difficult, tracking, long, information, reminder, progress
7 cups	2020-02-19	I'm grateful for this app. They have many great listeners that have really helped me cope up in difficult times.	2	25.24	helpful, day, give, find, good, app, mood, time, question, feeling, mental_health, track, thought, change, emotion, answer, phone, notification, check, add, daily, tool, positive, community, hard, journal, provide, insight, negative, advice, idea, set, user, write, goal, learn, simple, show, youper, save, moment, emotional, word, reason, difficult, tracking, long, information, reminder, progress
Youper Therapy	2020-02-20	Try it! Use it every day! Its awesome! (Edit) been away from the app for a while and was excited to return to it but the integration of the subscription dialog basically breaks it, making it annoying and mostly worthless. Uninstalled.	3	27.86	app, love, thing, pay, lot, free, anxiety, recommend, depression, premium, feature, understand, stress, calm, ai, version, hope, struggle, care, exercise, meditation, sleep, afford, activity, improve, good, offer, alot, awesome, deal, subscription, stuff, mental, mind, read, plan, full, resource, result, relax, ad, cope, design, sanvello, speak, suffer, buy, low, control, base
Youper Therapy	2020-02-20	I'd say it's a pretty good app if you can manage opening it and tracking your mood everyday. I personally can't do that as I'm very forgetful but I'd highly recommend it if you'd like insights and data on your mood and mental health, plus it has helpful tools and videos so you can manage things like anxiety and stress.	2	34.23	helpful, day, give, find, good, app, mood, time, question, feeling, mental_health, track, thought, change, emotion, answer, phone, notification, check, add, daily, tool, positive, community, hard, journal, provide, insight, negative, advice, idea, set, user, write, goal, learn, simple, show, youper, save, moment, emotional, word, reason, difficult, tracking, long, information, reminder, progress
7 cups	2020-02-20	Waste of money. Fees are hidden and listeners aren't very helpful. The GUI is awful, doesn't always respond well and I feel scammed.	1	28.69	great, therapist, time, work, therapy, issue, chat, counselor, easy, option, week, person, experience, money, support, month, session, message, year, service, start, worth, account, enjoy, video, conversation, update, access, call, log, live, email, minute, choose, situation, cost, match, betterhelp, wonderful, stop, respond, perfect, sign, schedule, charge, response, end, hour, professional, wait
7 cups	2020-02-20	The website is great. The app is unusable. It covers the screen with pop-ups to download the SAME APP THAT I'M CURRENTLY USING. Chat windows can't scroll up to see the listeners responses. So much more.	1	28.91	great, therapist, time, work, therapy, issue, chat, counselor, easy, option, week, person, experience, money, support, month, session, message, year, service, start, worth, account, enjoy, video, conversation, update, access, call, log, live, email, minute, choose, situation, cost, match, betterhelp, wonderful, stop, respond, perfect, sign, schedule, charge, response, end, hour, professional, wait
7 cups	2020-02-20	I am already more annoyed than helped. As soon as a listener responds to anything a flood of "info" popups bombard me and I cant actually scroll up and read what they said. Its frustrating and not user friendly at all. Stop bimbarding me with what I can do to make 7 cups better and "we are here for you" no. No you're not. This listener is and youre preventing me from talking to them. Garbage and …	4	29.29	app, feel, make, people, talk, good, amazing, problem, listener, life, nice, bad, wysa, friend, download, star, listen, happy, real, review, open, post, place, bit, put, share, cup, start, fix, part, personal, kind, bot, vent, leave, face, world, safe, developer, point, guy, group, type, actual, member, meet, glad, application, allie, sad
Sanvello	2020-02-20	This app is so easy to use and has really put me on the path to discovering how to handle and express my emotions properly.	1	26.53	great, therapist, time, work, therapy, issue, chat, counselor, easy, option, week, person, experience, money, support, month, session, message, year, service, start, worth, account, enjoy, video, conversation, update, access, call, log, live, email, minute, choose, situation, cost, match, betterhelp, wonderful, stop, respond, perfect, sign, schedule, charge, response, end, hour, professional, wait
Sanvello	2020-02-20	This app is amazing . Not in your face. Or going off all day . Easy to maintain. I battle manic depression, PTSD and anxiety. Get the app.	2	26.43	helpful, day, give, find, good, app, mood, time, question, feeling, mental_health, track, thought, change, emotion, answer, phone, notification, check, add, daily, tool, positive, community, hard, journal, provide, insight, negative, advice, idea, set, user, write, goal, learn, simple, show, youper, save, moment, emotional, word, reason, difficult, tracking, long, information, reminder, progress
Sanvello	2020-02-20	I really like this app. Asks good questions, prompts thinking, good meditations. I just wish I could go back to ones that apply to me when the weekly one does not.	3	26.34	app, love, thing, pay, lot, free, anxiety, recommend, depression, premium, feature, understand, stress, calm, ai, version, hope, struggle, care, exercise, meditation, sleep, afford, activity, improve, good, offer, alot, awesome, deal, subscription, stuff, mental, mind, read, plan, full, resource, result, relax, ad, cope, design, sanvello, speak, suffer, buy, low, control, base
Sanvello	2020-02-20	Sanvello has been a wonderful experience. A great community and easy to use features, it's made a big difference in my life in terms of my mental health and wellbeing. I love it.	1	27.34	great, therapist, time, work, therapy, issue, chat, counselor, easy, option, week, person, experience, money, support, month, session, message, year, service, start, worth, account, enjoy, video, conversation, update, access, call, log, live, email, minute, choose, situation, cost, match, betterhelp, wonderful, stop, respond, perfect, sign, schedule, charge, response, end, hour, professional, wait
Sanvello	2020-02-20	Very helpful with a large variety of free resources like articles, mood tracking, and community boards. Positive and calming atmosphere. There's always something to do on this app that can help, even if you look at it for 5 minutes a day.	2	32.91	helpful, day, give, find, good, app, mood, time, question, feeling, mental_health, track, thought, change, emotion, answer, phone, notification, check, add, daily, tool, positive, community, hard, journal, provide, insight, negative, advice, idea, set, user, write, goal, learn, simple, show, youper, save, moment, emotional, word, reason, difficult, tracking, long, information, reminder, progress
Youper Therapy	2020-02-21	This is a good app to say how you feel and what is going on around you without anyone knowing it is just personally for you	4	26.73	app, feel, make, people, talk, good, amazing, problem, listener, life, nice, bad, wysa, friend, download, star, listen, happy, real, review, open, post, place, bit, put, share, cup, start, fix, part, personal, kind, bot, vent, leave, face, world, safe, developer, point, guy, group, type, actual, member, meet, glad, application, allie, sad
Youper Therapy	2020-02-21	..right as I go to talk about how I'm feeling or try to meditate with the app or anything else actually helpful it makes it as if you HAVE to pay to get help....not very helpful if this is supposed to be a 'free' app especially if one is trying to keep track of what makes one feel how they do in different situations like if everything wasn't premium it'd be 5 stars on its AI and attention to deta…	4	27.85	app, feel, make, people, talk, good, amazing, problem, listener, life, nice, bad, wysa, friend, download, star, listen, happy, real, review, open, post, place, bit, put, share, cup, start, fix, part, personal, kind, bot, vent, leave, face, world, safe, developer, point, guy, group, type, actual, member, meet, glad, application, allie, sad
TalkLife	2020-02-21	Seems like it could be ok, deleted it the moment it wouldnt let me do certain things without a monthly sub. I absolutely hated the ads too.	3	28.87	app, love, thing, pay, lot, free, anxiety, recommend, depression, premium, feature, understand, stress, calm, ai, version, hope, struggle, care, exercise, meditation, sleep, afford, activity, improve, good, offer, alot, awesome, deal, subscription, stuff, mental, mind, read, plan, full, resource, result, relax, ad, cope, design, sanvello, speak, suffer, buy, low, control, base
TalkLife	2020-02-21	Thanks. I feel so lonely after what my brother did.... And my father only supports me. I sometimes feel I have fake friends. A robot is okay for me. Thank you so much.	4	34.75	app, feel, make, people, talk, good, amazing, problem, listener, life, nice, bad, wysa, friend, download, star, listen, happy, real, review, open, post, place, bit, put, share, cup, start, fix, part, personal, kind, bot, vent, leave, face, world, safe, developer, point, guy, group, type, actual, member, meet, glad, application, allie, sad
TalkLife	2020-02-21	I wrote three comments about the app so far and how i felt about it.after a short amount of time my account got banned and blocked from using the app.this was all because i talkes about the age range on how much people need help mentally and phisicaly and that this app doesnt allow it.Please dont do what i did and comment	4	28.68	app, feel, make, people, talk, good, amazing, problem, listener, life, nice, bad, wysa, friend, download, star, listen, happy, real, review, open, post, place, bit, put, share, cup, start, fix, part, personal, kind, bot, vent, leave, face, world, safe, developer, point, guy, group, type, actual, member, meet, glad, application, allie, sad
Sanvello	2020-02-21	Incredible for beginners. I've never meditated before and I have anxiety and depression. This app does a phenomenal job of explaining and walking you through emotions and meditation. You do have to start paying for some features but some of it is still free. I really love the layout of it. It's simple and clean and easy to use. And no ads!	3	32.02	app, love, thing, pay, lot, free, anxiety, recommend, depression, premium, feature, understand, stress, calm, ai, version, hope, struggle, care, exercise, meditation, sleep, afford, activity, improve, good, offer, alot, awesome, deal, subscription, stuff, mental, mind, read, plan, full, resource, result, relax, ad, cope, design, sanvello, speak, suffer, buy, low, control, base
Wysa	2020-02-22	Going through a lot of stress, mild depression, things felt like they could only go downhill from here and didn't have anyone to vent to like many others here. I saw this app in my recommendations and thought "why not", so far it's been really nice, I've been able to vent freely, listen to audios and fall asleep without an issue, I can turn my phone off or look at something else while listening e…	3	28.6	app, love, thing, pay, lot, free, anxiety, recommend, depression, premium, feature, understand, stress, calm, ai, version, hope, struggle, care, exercise, meditation, sleep, afford, activity, improve, good, offer, alot, awesome, deal, subscription, stuff, mental, mind, read, plan, full, resource, result, relax, ad, cope, design, sanvello, speak, suffer, buy, low, control, base
Youper Therapy	2020-02-22	Used to be really great but now that you have to pay for everything I have to uninstall and find an alternative. I can't afford it.	3	27.48	app, love, thing, pay, lot, free, anxiety, recommend, depression, premium, feature, understand, stress, calm, ai, version, hope, struggle, care, exercise, meditation, sleep, afford, activity, improve, good, offer, alot, awesome, deal, subscription, stuff, mental, mind, read, plan, full, resource, result, relax, ad, cope, design, sanvello, speak, suffer, buy, low, control, base
Youper Therapy	2020-02-22	I absolutely love the support and help it offers. The financial aspect is too great for me so I will be using the app without the premium.	3	28.26	app, love, thing, pay, lot, free, anxiety, recommend, depression, premium, feature, understand, stress, calm, ai, version, hope, struggle, care, exercise, meditation, sleep, afford, activity, improve, good, offer, alot, awesome, deal, subscription, stuff, mental, mind, read, plan, full, resource, result, relax, ad, cope, design, sanvello, speak, suffer, buy, low, control, base
TalkLife	2020-02-22	This app is great! It has many people that care and want to know ur problems. I have tried three apps to try and help with my anxiety but this one is by far the best.	3	26.92	app, love, thing, pay, lot, free, anxiety, recommend, depression, premium, feature, understand, stress, calm, ai, version, hope, struggle, care, exercise, meditation, sleep, afford, activity, improve, good, offer, alot, awesome, deal, subscription, stuff, mental, mind, read, plan, full, resource, result, relax, ad, cope, design, sanvello, speak, suffer, buy, low, control, base
Sanvello	2020-02-22	The best app I've used for mental health self-management! The guided meditations, community, and mood trackers are great tools and the features are so helpful! I hope connecting to a therapist will be a feature too!	2	27.78	helpful, day, give, find, good, app, mood, time, question, feeling, mental_health, track, thought, change, emotion, answer, phone, notification, check, add, daily, tool, positive, community, hard, journal, provide, insight, negative, advice, idea, set, user, write, goal, learn, simple, show, youper, save, moment, emotional, word, reason, difficult, tracking, long, information, reminder, progress
Youper Therapy	2020-02-23	So far it has come in handy. Just wish I was about to afford the VIP stuff but there is no way.	2	26.85	helpful, day, give, find, good, app, mood, time, question, feeling, mental_health, track, thought, change, emotion, answer, phone, notification, check, add, daily, tool, positive, community, hard, journal, provide, insight, negative, advice, idea, set, user, write, goal, learn, simple, show, youper, save, moment, emotional, word, reason, difficult, tracking, long, information, reminder, progress
Youper Therapy	2020-02-23	This is a great app... I suffer from anxiety and this really helps me. I used to have huge anxiety break downs, but now, I am feeling more relaxed. This app is like having my own physiologist for free and I love it!	3	29.54	app, love, thing, pay, lot, free, anxiety, recommend, depression, premium, feature, understand, stress, calm, ai, version, hope, struggle, care, exercise, meditation, sleep, afford, activity, improve, good, offer, alot, awesome, deal, subscription, stuff, mental, mind, read, plan, full, resource, result, relax, ad, cope, design, sanvello, speak, suffer, buy, low, control, base
TalkLife	2020-02-23	This app is really good. You have the opportunity to meet different people who are battling the same as you, from all over the world.	4	30.9	app, feel, make, people, talk, good, amazing, problem, listener, life, nice, bad, wysa, friend, download, star, listen, happy, real, review, open, post, place, bit, put, share, cup, start, fix, part, personal, kind, bot, vent, leave, face, world, safe, developer, point, guy, group, type, actual, member, meet, glad, application, allie, sad
7 cups	2020-02-23	Super great when I'm having a panic attacks or anything of the sort! Totally reccomend to anyone struggling with mental health	2	26.36	helpful, day, give, find, good, app, mood, time, question, feeling, mental_health, track, thought, change, emotion, answer, phone, notification, check, add, daily, tool, positive, community, hard, journal, provide, insight, negative, advice, idea, set, user, write, goal, learn, simple, show, youper, save, moment, emotional, word, reason, difficult, tracking, long, information, reminder, progress
Sanvello	2020-02-23	There is a lot to unpack in this app. Can be a little overwhelming at first, but overall I like it and would recommend it.	3	28.99	app, love, thing, pay, lot, free, anxiety, recommend, depression, premium, feature, understand, stress, calm, ai, version, hope, struggle, care, exercise, meditation, sleep, afford, activity, improve, good, offer, alot, awesome, deal, subscription, stuff, mental, mind, read, plan, full, resource, result, relax, ad, cope, design, sanvello, speak, suffer, buy, low, control, base
Youper Therapy	2020-02-24	I really like it. It certainly fulfills my desire to track my emotional state and I love that it's done in the shape of a dialogue.	2	26.72	helpful, day, give, find, good, app, mood, time, question, feeling, mental_health, track, thought, change, emotion, answer, phone, notification, check, add, daily, tool, positive, community, hard, journal, provide, insight, negative, advice, idea, set, user, write, goal, learn, simple, show, youper, save, moment, emotional, word, reason, difficult, tracking, long, information, reminder, progress
TalkLife	2020-02-24	Can you please unban me I am really sorry for my misbehavior I will be very grateful if u unban me i promise i will not do that again I am really sorry🥺🥺🥺	2	30.4	helpful, day, give, find, good, app, mood, time, question, feeling, mental_health, track, thought, change, emotion, answer, phone, notification, check, add, daily, tool, positive, community, hard, journal, provide, insight, negative, advice, idea, set, user, write, goal, learn, simple, show, youper, save, moment, emotional, word, reason, difficult, tracking, long, information, reminder, progress
TalkLife	2020-02-24	This is a really helpful app. I was really going through a lot of difficult situations and times and the people on here really help me I really love it and I'm so thankful that the app was made.	3	27.41	app, love, thing, pay, lot, free, anxiety, recommend, depression, premium, feature, understand, stress, calm, ai, version, hope, struggle, care, exercise, meditation, sleep, afford, activity, improve, good, offer, alot, awesome, deal, subscription, stuff, mental, mind, read, plan, full, resource, result, relax, ad, cope, design, sanvello, speak, suffer, buy, low, control, base
7 cups	2020-02-24	I love using 7cups as both a member and listener. It is awesome that there is an app like this to help people get back on their feet	4	29.02	app, feel, make, people, talk, good, amazing, problem, listener, life, nice, bad, wysa, friend, download, star, listen, happy, real, review, open, post, place, bit, put, share, cup, start, fix, part, personal, kind, bot, vent, leave, face, world, safe, developer, point, guy, group, type, actual, member, meet, glad, application, allie, sad
Sanvello	2020-02-24	Get this app if you are going through something, I got this yesterday and I already feel better. Keep up with your health and feelings. Definitely helps!	2	26.36	helpful, day, give, find, good, app, mood, time, question, feeling, mental_health, track, thought, change, emotion, answer, phone, notification, check, add, daily, tool, positive, community, hard, journal, provide, insight, negative, advice, idea, set, user, write, goal, learn, simple, show, youper, save, moment, emotional, word, reason, difficult, tracking, long, information, reminder, progress
Youper Therapy	2020-02-25	So far, just started it though... Usually not great at keeping with things like this but we'll see... This one said it would help me become Batman so you never know ..	3	26.65	app, love, thing, pay, lot, free, anxiety, recommend, depression, premium, feature, understand, stress, calm, ai, version, hope, struggle, care, exercise, meditation, sleep, afford, activity, improve, good, offer, alot, awesome, deal, subscription, stuff, mental, mind, read, plan, full, resource, result, relax, ad, cope, design, sanvello, speak, suffer, buy, low, control, base
TalkLife	2020-02-25	Soo great app... I deleted my all social media apps and messengers after installing the app... But too many ads in there 😏	3	27.69	app, love, thing, pay, lot, free, anxiety, recommend, depression, premium, feature, understand, stress, calm, ai, version, hope, struggle, care, exercise, meditation, sleep, afford, activity, improve, good, offer, alot, awesome, deal, subscription, stuff, mental, mind, read, plan, full, resource, result, relax, ad, cope, design, sanvello, speak, suffer, buy, low, control, base
TalkLife	2020-02-25	Ok so i got suspended from the app so i cant even go on it because i posted am edit of me and my bff that i drew😡this app was the only one ti help me...i somt know what i can do..get me unsunspended now...do not get this app.	4	28.32	app, feel, make, people, talk, good, amazing, problem, listener, life, nice, bad, wysa, friend, download, star, listen, happy, real, review, open, post, place, bit, put, share, cup, start, fix, part, personal, kind, bot, vent, leave, face, world, safe, developer, point, guy, group, type, actual, member, meet, glad, application, allie, sad
TalkLife	2020-02-25	DO NOT USE THIS APP IT IS VERY UNSAFE AND TOXIC FOR YOUR MENTAL HEALTH. FIND A PROFESSIONAL TO DISCUSS ISSUES THIS APP IS FULL OF EITHER DESPERATE SUICIDAL PEOPLE WHO WILL BLAME YOU FOR THEIR SUICIDE ATTEMPTS. OR WEIRDOS WHO JUST WANT SEXUAL CONTACT. MY BOYFRIEND MADE ME REMOVE THIS APP AFTER I STARTED TALKING TO SOMEONE ON HERE WHO WAS VERY UNSTABLE. HE FEARED FOR MY SAFETY. AN BECAUSE I WAS GOI…	4	35.36	app, feel, make, people, talk, good, amazing, problem, listener, life, nice, bad, wysa, friend, download, star, listen, happy, real, review, open, post, place, bit, put, share, cup, start, fix, part, personal, kind, bot, vent, leave, face, world, safe, developer, point, guy, group, type, actual, member, meet, glad, application, allie, sad
7 cups	2020-02-25	I've used the app mainly for listening and I love it. I had some people that weren't serious or rude but it doesn't happen often, I love helping as much as I possibly can.	4	27.97	app, feel, make, people, talk, good, amazing, problem, listener, life, nice, bad, wysa, friend, download, star, listen, happy, real, review, open, post, place, bit, put, share, cup, start, fix, part, personal, kind, bot, vent, leave, face, world, safe, developer, point, guy, group, type, actual, member, meet, glad, application, allie, sad
7 cups	2020-02-25	Had potential, poor execution. Wanted help with depression and anxiety. When I click on a post, I only see threads from 2018 and before. Super confusing to find your own posts. Listener was nice but not really helpful- not her fault. Not a lot of discussion in threads either. Tried website since others said it was better, and it wasn't any easier to figure out. I'm sure I'm only going to get a fo…	2	28.5	helpful, day, give, find, good, app, mood, time, question, feeling, mental_health, track, thought, change, emotion, answer, phone, notification, check, add, daily, tool, positive, community, hard, journal, provide, insight, negative, advice, idea, set, user, write, goal, learn, simple, show, youper, save, moment, emotional, word, reason, difficult, tracking, long, information, reminder, progress
Sanvello	2020-02-25	I thought I'd give the app a try and I don't regret it. I love the app. Has so many resources and articles to learn from. 👍	3	27.3	app, love, thing, pay, lot, free, anxiety, recommend, depression, premium, feature, understand, stress, calm, ai, version, hope, struggle, care, exercise, meditation, sleep, afford, activity, improve, good, offer, alot, awesome, deal, subscription, stuff, mental, mind, read, plan, full, resource, result, relax, ad, cope, design, sanvello, speak, suffer, buy, low, control, base
Youper Therapy	2020-02-26	It is a great app and helps me alot! I do recommend it to anyone who's looking for something like this, the one downside is that you do have to pay money for premium and stuff *cough* *cough* I'm to poor. But i understand that the company needs money. Still really do recommend	3	35.44	app, love, thing, pay, lot, free, anxiety, recommend, depression, premium, feature, understand, stress, calm, ai, version, hope, struggle, care, exercise, meditation, sleep, afford, activity, improve, good, offer, alot, awesome, deal, subscription, stuff, mental, mind, read, plan, full, resource, result, relax, ad, cope, design, sanvello, speak, suffer, buy, low, control, base
TalkLife	2020-02-26	Still a new user but working things out. Doesn't seem to be many older people but that may be my assumption	3	26.16	app, love, thing, pay, lot, free, anxiety, recommend, depression, premium, feature, understand, stress, calm, ai, version, hope, struggle, care, exercise, meditation, sleep, afford, activity, improve, good, offer, alot, awesome, deal, subscription, stuff, mental, mind, read, plan, full, resource, result, relax, ad, cope, design, sanvello, speak, suffer, buy, low, control, base
TalkLife	2020-02-26	Great community. Helpful positivity combined with wandering depression. We all try to make the most of this big blue Earth.	2	27.41	helpful, day, give, find, good, app, mood, time, question, feeling, mental_health, track, thought, change, emotion, answer, phone, notification, check, add, daily, tool, positive, community, hard, journal, provide, insight, negative, advice, idea, set, user, write, goal, learn, simple, show, youper, save, moment, emotional, word, reason, difficult, tracking, long, information, reminder, progress
TalkLife	2020-02-26	Some people give mediocre/bad advice, but almost everyone seems genuinely nice and helpful! Good mods, great community, It's nice here.	4	29.3	app, feel, make, people, talk, good, amazing, problem, listener, life, nice, bad, wysa, friend, download, star, listen, happy, real, review, open, post, place, bit, put, share, cup, start, fix, part, personal, kind, bot, vent, leave, face, world, safe, developer, point, guy, group, type, actual, member, meet, glad, application, allie, sad
7 cups	2020-02-26	Thank God I wasnt in dire need, Do you people make that complicated on purpose???? For one a Don't have any code Im a grown ass man with anxiety and Depression.	4	30.56	app, feel, make, people, talk, good, amazing, problem, listener, life, nice, bad, wysa, friend, download, star, listen, happy, real, review, open, post, place, bit, put, share, cup, start, fix, part, personal, kind, bot, vent, leave, face, world, safe, developer, point, guy, group, type, actual, member, meet, glad, application, allie, sad
Sanvello	2020-02-26	Since switching from Pacifica (original name of the app) I can't access the communities/discussions where I could speak to people with similar problems which I desperately need right now	4	26.68	app, feel, make, people, talk, good, amazing, problem, listener, life, nice, bad, wysa, friend, download, star, listen, happy, real, review, open, post, place, bit, put, share, cup, start, fix, part, personal, kind, bot, vent, leave, face, world, safe, developer, point, guy, group, type, actual, member, meet, glad, application, allie, sad
Sanvello	2020-02-26	This app gives me hope. Hope that my life will become great again. It may be later in the future or soon but it is hope that I believe will come with this app.	3	28.34	app, love, thing, pay, lot, free, anxiety, recommend, depression, premium, feature, understand, stress, calm, ai, version, hope, struggle, care, exercise, meditation, sleep, afford, activity, improve, good, offer, alot, awesome, deal, subscription, stuff, mental, mind, read, plan, full, resource, result, relax, ad, cope, design, sanvello, speak, suffer, buy, low, control, base
Sanvello	2020-02-26	I have had this app for a while now and I'm happy I got it! Sanvello helps you with anything from Insomnia,anxiety,and depression to feeling better about yourself! They check in with you everyday ( you can choose when if you want) and personalize certain activities or sounds based on your mood! You do have a password and can change your background, background music and what you would like to be c…	3	29.7	app, love, thing, pay, lot, free, anxiety, recommend, depression, premium, feature, understand, stress, calm, ai, version, hope, struggle, care, exercise, meditation, sleep, afford, activity, improve, good, offer, alot, awesome, deal, subscription, stuff, mental, mind, read, plan, full, resource, result, relax, ad, cope, design, sanvello, speak, suffer, buy, low, control, base
Youper Therapy	2020-02-27	This app is very amazing I love the quality and everything too. Everytime i feel bored i always open this app and make me happy again. ♥️🥰🤩😘😋	4	30.28	app, feel, make, people, talk, good, amazing, problem, listener, life, nice, bad, wysa, friend, download, star, listen, happy, real, review, open, post, place, bit, put, share, cup, start, fix, part, personal, kind, bot, vent, leave, face, world, safe, developer, point, guy, group, type, actual, member, meet, glad, application, allie, sad
Youper Therapy	2020-02-27	It is really a very good app. Whoever in stress depression anxiety can use this app. It will make us feel good. Thanks a lot to youper....	3	30.46	app, love, thing, pay, lot, free, anxiety, recommend, depression, premium, feature, understand, stress, calm, ai, version, hope, struggle, care, exercise, meditation, sleep, afford, activity, improve, good, offer, alot, awesome, deal, subscription, stuff, mental, mind, read, plan, full, resource, result, relax, ad, cope, design, sanvello, speak, suffer, buy, low, control, base
Youper Therapy	2020-02-27	This is a great little app that helps you understand your thought patterns better. This app is easy and fun to use. Most importantly however, it really works!	1	26.27	great, therapist, time, work, therapy, issue, chat, counselor, easy, option, week, person, experience, money, support, month, session, message, year, service, start, worth, account, enjoy, video, conversation, update, access, call, log, live, email, minute, choose, situation, cost, match, betterhelp, wonderful, stop, respond, perfect, sign, schedule, charge, response, end, hour, professional, wait
Youper Therapy	2020-02-27	i love this app. i was having some trouble with emotional support or any type of support at all but when i found Youper, i started using the app everyday and slowly, i could see a difference in myself and i have improved a lot emotionally.	2	27.34	helpful, day, give, find, good, app, mood, time, question, feeling, mental_health, track, thought, change, emotion, answer, phone, notification, check, add, daily, tool, positive, community, hard, journal, provide, insight, negative, advice, idea, set, user, write, goal, learn, simple, show, youper, save, moment, emotional, word, reason, difficult, tracking, long, information, reminder, progress
Youper Therapy	2020-02-27	I think it is a good app, really my complaint is with the premium. I think it's stupid that they have so much to offer but you have to pay for it all. I think more of the techniques should be free, or 'standard'. Sure, some things can be premium but there should be more free things.	3	35.85	app, love, thing, pay, lot, free, anxiety, recommend, depression, premium, feature, understand, stress, calm, ai, version, hope, struggle, care, exercise, meditation, sleep, afford, activity, improve, good, offer, alot, awesome, deal, subscription, stuff, mental, mind, read, plan, full, resource, result, relax, ad, cope, design, sanvello, speak, suffer, buy, low, control, base
Youper Therapy	2020-02-27	this is one of the best self care apps i've come across in a while amd i'm glad i found it. it talks to you and breaks down your days. i loved the testing for personality and anxiety. i do wish more of those tests were unlocked in the standard version. but even in the free version, this app is wonderful and i highly recommend it!!	3	32.48	app, love, thing, pay, lot, free, anxiety, recommend, depression, premium, feature, understand, stress, calm, ai, version, hope, struggle, care, exercise, meditation, sleep, afford, activity, improve, good, offer, alot, awesome, deal, subscription, stuff, mental, mind, read, plan, full, resource, result, relax, ad, cope, design, sanvello, speak, suffer, buy, low, control, base
TalkLife	2020-02-27	Love this app it's so nice to talk to people when you feel lonely or upset or just needs someone.	4	32.66	app, feel, make, people, talk, good, amazing, problem, listener, life, nice, bad, wysa, friend, download, star, listen, happy, real, review, open, post, place, bit, put, share, cup, start, fix, part, personal, kind, bot, vent, leave, face, world, safe, developer, point, guy, group, type, actual, member, meet, glad, application, allie, sad
TalkLife	2020-02-27	Is there such thing as less than one star? Anyway I found out today that this app is a blank blank blank and I am not happy with it so I am deleting it.	4	29.91	app, feel, make, people, talk, good, amazing, problem, listener, life, nice, bad, wysa, friend, download, star, listen, happy, real, review, open, post, place, bit, put, share, cup, start, fix, part, personal, kind, bot, vent, leave, face, world, safe, developer, point, guy, group, type, actual, member, meet, glad, application, allie, sad
TalkLife	2020-02-27	Hi, I'm actually very confused I did everything your app said for me too do and now my post was removed. What's the point of having a Bullying topic on here if you can't talk about it, but heh that's fine I'll just bring your app/company to court for false advertising. I came on here to feel better in my miserable life now you guys made me feel ten times worse. This app is toxic my advise DONT GE…	4	42.41	app, feel, make, people, talk, good, amazing, problem, listener, life, nice, bad, wysa, friend, download, star, listen, happy, real, review, open, post, place, bit, put, share, cup, start, fix, part, personal, kind, bot, vent, leave, face, world, safe, developer, point, guy, group, type, actual, member, meet, glad, application, allie, sad
7 cups	2020-02-27	Horrible bot experience, after posting to a welcome thread all noni bot says is it seems like I'm annoying you. I'm forced to respond don't message me and the cycle repeats. I can't see my message history with human listeners either	1	29.77	great, therapist, time, work, therapy, issue, chat, counselor, easy, option, week, person, experience, money, support, month, session, message, year, service, start, worth, account, enjoy, video, conversation, update, access, call, log, live, email, minute, choose, situation, cost, match, betterhelp, wonderful, stop, respond, perfect, sign, schedule, charge, response, end, hour, professional, wait
Youper Therapy	2020-02-28	I have feeling very stressed out lately and I came upon this app and after a couple minutes of using it, I felt extremely better.	4	26.69	app, feel, make, people, talk, good, amazing, problem, listener, life, nice, bad, wysa, friend, download, star, listen, happy, real, review, open, post, place, bit, put, share, cup, start, fix, part, personal, kind, bot, vent, leave, face, world, safe, developer, point, guy, group, type, actual, member, meet, glad, application, allie, sad
Youper Therapy	2020-02-28	I love this app a lot it calms me down a let when im stressed, it also lets me learn more about myself and how to deel with things, i still have to explore more, but all around i love it!	3	31.76	app, love, thing, pay, lot, free, anxiety, recommend, depression, premium, feature, understand, stress, calm, ai, version, hope, struggle, care, exercise, meditation, sleep, afford, activity, improve, good, offer, alot, awesome, deal, subscription, stuff, mental, mind, read, plan, full, resource, result, relax, ad, cope, design, sanvello, speak, suffer, buy, low, control, base
Youper Therapy	2020-02-28	Great so far. Really impressed with the app, and in particular the product design; its very polished. Usually with self help apps I find you get either functionality or a polished experience, you can't have both. This seems suspiciously like the whole package. I'm almost tempted to subscribe! (It would be good to understand a little more about what you get as I find the description a little vague…	3	29.8	app, love, thing, pay, lot, free, anxiety, recommend, depression, premium, feature, understand, stress, calm, ai, version, hope, struggle, care, exercise, meditation, sleep, afford, activity, improve, good, offer, alot, awesome, deal, subscription, stuff, mental, mind, read, plan, full, resource, result, relax, ad, cope, design, sanvello, speak, suffer, buy, low, control, base
TalkLife	2020-02-28	I love how simplistic this app is. Unlike some apps that awhile to learn how to navigate I was able to quickly personalize my profile. Within the first post I have already met some great, supportive people!	4	29.19	app, feel, make, people, talk, good, amazing, problem, listener, life, nice, bad, wysa, friend, download, star, listen, happy, real, review, open, post, place, bit, put, share, cup, start, fix, part, personal, kind, bot, vent, leave, face, world, safe, developer, point, guy, group, type, actual, member, meet, glad, application, allie, sad
TalkLife	2020-02-28	I wasnt sure if this app would be right for me but I am happy to say it is the best supportive app I have ever come across, lovely environment and the app is easy to use. Please give this app a try if you are looking for support	3	29.54	app, love, thing, pay, lot, free, anxiety, recommend, depression, premium, feature, understand, stress, calm, ai, version, hope, struggle, care, exercise, meditation, sleep, afford, activity, improve, good, offer, alot, awesome, deal, subscription, stuff, mental, mind, read, plan, full, resource, result, relax, ad, cope, design, sanvello, speak, suffer, buy, low, control, base
TalkLife	2020-02-28	I got permanatly Banned For posting "Just got my depression cured😀". I dont know why. i just logged into the app and it said "We have warned you multiple times but you refused so you are permanantly banned from Talklife" which is a complete lie because it didn't warn me at all.	1	28.91	great, therapist, time, work, therapy, issue, chat, counselor, easy, option, week, person, experience, money, support, month, session, message, year, service, start, worth, account, enjoy, video, conversation, update, access, call, log, live, email, minute, choose, situation, cost, match, betterhelp, wonderful, stop, respond, perfect, sign, schedule, charge, response, end, hour, professional, wait
7 cups	2020-02-28	The constant add telling you to subscribe or donate, and the "inspirational" pop ups are so constant and intrusive that using this app INCREASED my anxiety and stress level. So good job 7 cups, I am now worse off than before I downloaded your stupid app!	3	29.87	app, love, thing, pay, lot, free, anxiety, recommend, depression, premium, feature, understand, stress, calm, ai, version, hope, struggle, care, exercise, meditation, sleep, afford, activity, improve, good, offer, alot, awesome, deal, subscription, stuff, mental, mind, read, plan, full, resource, result, relax, ad, cope, design, sanvello, speak, suffer, buy, low, control, base
Youper Therapy	2020-02-29	I love this app it is helping me get through stuff that I dont feel comfortable talking to a person face to face but on here I dont feel judged	4	32.15	app, feel, make, people, talk, good, amazing, problem, listener, life, nice, bad, wysa, friend, download, star, listen, happy, real, review, open, post, place, bit, put, share, cup, start, fix, part, personal, kind, bot, vent, leave, face, world, safe, developer, point, guy, group, type, actual, member, meet, glad, application, allie, sad
Youper Therapy	2020-02-29	So far the advice and information has been helpful. Very professional. I really enjoy the interactive nature of this app. Best of all personalized to my needs. I believe it will be a great aid for improving mental health.	2	32.54	helpful, day, give, find, good, app, mood, time, question, feeling, mental_health, track, thought, change, emotion, answer, phone, notification, check, add, daily, tool, positive, community, hard, journal, provide, insight, negative, advice, idea, set, user, write, goal, learn, simple, show, youper, save, moment, emotional, word, reason, difficult, tracking, long, information, reminder, progress
Youper Therapy	2020-02-29	I just subscribed to premium and I am confused. I cannot see any difference between the free version and paid one. What's the deal? 45 quid is a lot of money for ... what? I'm wondering if I can get a refund. I was actually really enjoying the app, but was expecting SOMETHING for the kind of money I paid.	3	32.27	app, love, thing, pay, lot, free, anxiety, recommend, depression, premium, feature, understand, stress, calm, ai, version, hope, struggle, care, exercise, meditation, sleep, afford, activity, improve, good, offer, alot, awesome, deal, subscription, stuff, mental, mind, read, plan, full, resource, result, relax, ad, cope, design, sanvello, speak, suffer, buy, low, control, base
TalkLife	2020-02-29	There are people i have met for only a few hours, and they have made me feel tremendously better. Cant wait to find lasting friendships here.	4	30.17	app, feel, make, people, talk, good, amazing, problem, listener, life, nice, bad, wysa, friend, download, star, listen, happy, real, review, open, post, place, bit, put, share, cup, start, fix, part, personal, kind, bot, vent, leave, face, world, safe, developer, point, guy, group, type, actual, member, meet, glad, application, allie, sad
TalkLife	2020-02-29	This app is perfect for people who are sad or happy but also feel like nobody understands them. Especially if you feel like you have nobody to talk to. There is always someone on here to talk to and I'm grateful for it. It makes me feel better to help someone else feel better.	4	37.41	app, feel, make, people, talk, good, amazing, problem, listener, life, nice, bad, wysa, friend, download, star, listen, happy, real, review, open, post, place, bit, put, share, cup, start, fix, part, personal, kind, bot, vent, leave, face, world, safe, developer, point, guy, group, type, actual, member, meet, glad, application, allie, sad
TalkLife	2020-02-29	I am glad I have a space to go to open up and meet ppl that are helpful/that can relate. But unfortunately there are more and more ppl showing up to bully and push ppl to do things that can harm themselves. Please be more on top of this and come out with an update that allows the owner of the post to delete a comment. A thought as well to prevent bullying and harrassment. Any new users has to mak…	4	30.52	app, feel, make, people, talk, good, amazing, problem, listener, life, nice, bad, wysa, friend, download, star, listen, happy, real, review, open, post, place, bit, put, share, cup, start, fix, part, personal, kind, bot, vent, leave, face, world, safe, developer, point, guy, group, type, actual, member, meet, glad, application, allie, sad
Sanvello	2020-02-29	This app definitely helped me go in the right direction and that was without using even half of the useful tools this app provides! Definitely recommend for ANYONE going through ANYTHING. Even if you aren't dealing with anything in particular this app helps provide healthy and completely accurate emotional support. Couldn't have gotten to where I feel without Sanvello and my newfound walk with th…	3	30.28	app, love, thing, pay, lot, free, anxiety, recommend, depression, premium, feature, understand, stress, calm, ai, version, hope, struggle, care, exercise, meditation, sleep, afford, activity, improve, good, offer, alot, awesome, deal, subscription, stuff, mental, mind, read, plan, full, resource, result, relax, ad, cope, design, sanvello, speak, suffer, buy, low, control, base
Youper Therapy	2020-03-01	I really struggle with anxiety and depression but this app is really great and has already helped. I'm glad I got premium.	3	30.31	app, love, thing, pay, lot, free, anxiety, recommend, depression, premium, feature, understand, stress, calm, ai, version, hope, struggle, care, exercise, meditation, sleep, afford, activity, improve, good, offer, alot, awesome, deal, subscription, stuff, mental, mind, read, plan, full, resource, result, relax, ad, cope, design, sanvello, speak, suffer, buy, low, control, base
Youper Therapy	2020-03-01	The app is extremely helpful for mental health. Helps keep track of moods, thoughts, and even does screenings to monitor conditions. I share this app with friends that may need it as I truly think it may help them as much as it has helped me.	2	31.81	helpful, day, give, find, good, app, mood, time, question, feeling, mental_health, track, thought, change, emotion, answer, phone, notification, check, add, daily, tool, positive, community, hard, journal, provide, insight, negative, advice, idea, set, user, write, goal, learn, simple, show, youper, save, moment, emotional, word, reason, difficult, tracking, long, information, reminder, progress
Youper Therapy	2020-03-01	I don't have money to get premium and it's just rough to have so many things I'm missing. The first day it let me do so much, and it really helped. Now all I can do is say how I feel and why. That's it. I love this app, but I just can't afford premium	3	30.51	app, love, thing, pay, lot, free, anxiety, recommend, depression, premium, feature, understand, stress, calm, ai, version, hope, struggle, care, exercise, meditation, sleep, afford, activity, improve, good, offer, alot, awesome, deal, subscription, stuff, mental, mind, read, plan, full, resource, result, relax, ad, cope, design, sanvello, speak, suffer, buy, low, control, base
TalkLife	2020-03-01	Everyone wants to give advice, if you're a girl. If you're a guy well, good luck. Seek help elsewhere, you'll be better off.	4	27.58	app, feel, make, people, talk, good, amazing, problem, listener, life, nice, bad, wysa, friend, download, star, listen, happy, real, review, open, post, place, bit, put, share, cup, start, fix, part, personal, kind, bot, vent, leave, face, world, safe, developer, point, guy, group, type, actual, member, meet, glad, application, allie, sad
TalkLife	2020-03-01	I feel comfortable sharing my experiences with other people. It's a good way to be there for others who are struggling too. Great app.	4	29.28	app, feel, make, people, talk, good, amazing, problem, listener, life, nice, bad, wysa, friend, download, star, listen, happy, real, review, open, post, place, bit, put, share, cup, start, fix, part, personal, kind, bot, vent, leave, face, world, safe, developer, point, guy, group, type, actual, member, meet, glad, application, allie, sad
TalkLife	2020-03-01	This app is dangerous. The administration does nothing to keep the privacy safe. Too many scammers. A lot of ppl who should get real help, not use this app, it only lengthens and in some cases worsens there mental state. Don't use this lame app.	4	29.55	app, feel, make, people, talk, good, amazing, problem, listener, life, nice, bad, wysa, friend, download, star, listen, happy, real, review, open, post, place, bit, put, share, cup, start, fix, part, personal, kind, bot, vent, leave, face, world, safe, developer, point, guy, group, type, actual, member, meet, glad, application, allie, sad
TalkLife	2020-03-01	It is an app with a great aim, but the people make it rather horrible. There are people who genuinely want to help or are seeking help, but on the other hand, there are about 100 times more bullies and haters on this app. My experience was mostly negative, as I suffer from anxiety and depression.While having a depressive episode, I went on this app, and contrary to what should've been my experien…	1	27.22	great, therapist, time, work, therapy, issue, chat, counselor, easy, option, week, person, experience, money, support, month, session, message, year, service, start, worth, account, enjoy, video, conversation, update, access, call, log, live, email, minute, choose, situation, cost, match, betterhelp, wonderful, stop, respond, perfect, sign, schedule, charge, response, end, hour, professional, wait
7 cups	2020-03-01	The free listeners are s**t, they say hello, what's wrong and after that they either leave the chat or don't reply anything at all, waste of time and very annoying, when you are depressed the last thing you want is to spill your guts out and be ignored	4	27.52	app, feel, make, people, talk, good, amazing, problem, listener, life, nice, bad, wysa, friend, download, star, listen, happy, real, review, open, post, place, bit, put, share, cup, start, fix, part, personal, kind, bot, vent, leave, face, world, safe, developer, point, guy, group, type, actual, member, meet, glad, application, allie, sad
Youper Therapy	2020-03-02	It needs to just state that you need to buy/ pay for this app, because otherwise it's nearly utterly useless.	3	27.78	app, love, thing, pay, lot, free, anxiety, recommend, depression, premium, feature, understand, stress, calm, ai, version, hope, struggle, care, exercise, meditation, sleep, afford, activity, improve, good, offer, alot, awesome, deal, subscription, stuff, mental, mind, read, plan, full, resource, result, relax, ad, cope, design, sanvello, speak, suffer, buy, low, control, base
Youper Therapy	2020-03-02	It was a good app. Well made. However it is ridiculous that almost every feature is locked behind a pay wall. And not a lot of affordable options.	3	29.78	app, love, thing, pay, lot, free, anxiety, recommend, depression, premium, feature, understand, stress, calm, ai, version, hope, struggle, care, exercise, meditation, sleep, afford, activity, improve, good, offer, alot, awesome, deal, subscription, stuff, mental, mind, read, plan, full, resource, result, relax, ad, cope, design, sanvello, speak, suffer, buy, low, control, base
Youper Therapy	2020-03-02	Umm.. so I'd hate to bring this rating down it's just not really helping. I'm sure it's great for some, but you have to get premium to do screening tests, and to actually get help with your emotions. I can't get premium. I don't think it's a good fit unless your looking for something to just track your emotions instead of actually having help with it, or if you don't mind spending some money.	2	25.62	helpful, day, give, find, good, app, mood, time, question, feeling, mental_health, track, thought, change, emotion, answer, phone, notification, check, add, daily, tool, positive, community, hard, journal, provide, insight, negative, advice, idea, set, user, write, goal, learn, simple, show, youper, save, moment, emotional, word, reason, difficult, tracking, long, information, reminder, progress
TalkLife	2020-03-02	I found the girl of my life here, it works great and thanks to this I'm now living a happy life by its side. Thanks! <3	4	27.97	app, feel, make, people, talk, good, amazing, problem, listener, life, nice, bad, wysa, friend, download, star, listen, happy, real, review, open, post, place, bit, put, share, cup, start, fix, part, personal, kind, bot, vent, leave, face, world, safe, developer, point, guy, group, type, actual, member, meet, glad, application, allie, sad
TalkLife	2020-03-02	It's a good initiative by the creators but the moderators aren't trying much hard I guess, because the app is full of horny males who asks for nudes and numbers!	3	27.51	app, love, thing, pay, lot, free, anxiety, recommend, depression, premium, feature, understand, stress, calm, ai, version, hope, struggle, care, exercise, meditation, sleep, afford, activity, improve, good, offer, alot, awesome, deal, subscription, stuff, mental, mind, read, plan, full, resource, result, relax, ad, cope, design, sanvello, speak, suffer, buy, low, control, base
TalkLife	2020-03-02	Really helpful you get to help people and get support. It's like a large network peer support group in an app. I used to volunteer at a social club for people with mental disabilities and it's the next best thing to face to face communication. Just a suggestion in app games to play with eachother and video chat would be great to make the experience more interactive!	4	30.11	app, feel, make, people, talk, good, amazing, problem, listener, life, nice, bad, wysa, friend, download, star, listen, happy, real, review, open, post, place, bit, put, share, cup, start, fix, part, personal, kind, bot, vent, leave, face, world, safe, developer, point, guy, group, type, actual, member, meet, glad, application, allie, sad
TalkLife	2020-03-02	This is probably one of the best apps for talking and blogging so far. Being able to filter age is an AMAZING feature, so now I can talk and meet people my actual age. The only thing I dislike is the lack of profile individuality. I really dislike having to pay to be able to change my profile background at least. Also chatrooms. Idk if this is because I'm newer, but there is only like 8 and they …	4	39.67	app, feel, make, people, talk, good, amazing, problem, listener, life, nice, bad, wysa, friend, download, star, listen, happy, real, review, open, post, place, bit, put, share, cup, start, fix, part, personal, kind, bot, vent, leave, face, world, safe, developer, point, guy, group, type, actual, member, meet, glad, application, allie, sad
TalkLife	2020-03-02	Pretty good in theory, if human beings werent on it. But naturally theres a lot of mean spiritedness and sexual harassment on an app meant for mental health. Its basically a big popularity contest that the only people who get real support are those with 300+ followers. If you complain to the admins/mods about anything they make public posts about how so and so hurt their feelings and "everyone fo…	4	35.73	app, feel, make, people, talk, good, amazing, problem, listener, life, nice, bad, wysa, friend, download, star, listen, happy, real, review, open, post, place, bit, put, share, cup, start, fix, part, personal, kind, bot, vent, leave, face, world, safe, developer, point, guy, group, type, actual, member, meet, glad, application, allie, sad
7 cups	2020-03-02	My account and my cousin account was deactivated for no reason. She and i will never use 7 cups again for uploading a simple selfie of her face on 7 cups this disgust me ugh they have a thing against peoplecin general but if a person they like they go against them being deactivated really kudos to you.	4	28.42	app, feel, make, people, talk, good, amazing, problem, listener, life, nice, bad, wysa, friend, download, star, listen, happy, real, review, open, post, place, bit, put, share, cup, start, fix, part, personal, kind, bot, vent, leave, face, world, safe, developer, point, guy, group, type, actual, member, meet, glad, application, allie, sad
7 cups	2020-03-03	Broken app. Chats are so unstable I couldn't get more than 2 messages before there was an error. The interface is broken, half of the stuff barely works and everything lags. The idea behind it is amazing but in practice it unfortunately doesn't work at all.	1	28.63	great, therapist, time, work, therapy, issue, chat, counselor, easy, option, week, person, experience, money, support, month, session, message, year, service, start, worth, account, enjoy, video, conversation, update, access, call, log, live, email, minute, choose, situation, cost, match, betterhelp, wonderful, stop, respond, perfect, sign, schedule, charge, response, end, hour, professional, wait
7 cups	2020-03-03	You need to train your listeners a bit better. Or make it more well known that the listeners are just people who randomly decide to play therapist. I had this app for 15 minutes. One listener tried to get me to watch a sermon without even letting me type anything at all. The next one told me to forget my problems and move on in life. When I tried the actual therapist chat, the bot kept trying to …	4	30.87	app, feel, make, people, talk, good, amazing, problem, listener, life, nice, bad, wysa, friend, download, star, listen, happy, real, review, open, post, place, bit, put, share, cup, start, fix, part, personal, kind, bot, vent, leave, face, world, safe, developer, point, guy, group, type, actual, member, meet, glad, application, allie, sad
Sanvello	2020-03-03	Can't wait to buy the year deal. I've done this two days and after each little section I feel better. I'm going through a really tough situation in life and I really needed this help. So thank you!	4	25.83	app, feel, make, people, talk, good, amazing, problem, listener, life, nice, bad, wysa, friend, download, star, listen, happy, real, review, open, post, place, bit, put, share, cup, start, fix, part, personal, kind, bot, vent, leave, face, world, safe, developer, point, guy, group, type, actual, member, meet, glad, application, allie, sad
Sanvello	2020-03-03	I am really enjoying this app. I love the daily check-in feature. The best part about it for me is that you can select emotions from a list of options or search for ones you are looking for. The weekly graph that it generates has also been a wonderful tool and I appreciate having it. This feature helps me to pause and see how I am doing more often. It has also improved my awareness of my current …	2	34.12	helpful, day, give, find, good, app, mood, time, question, feeling, mental_health, track, thought, change, emotion, answer, phone, notification, check, add, daily, tool, positive, community, hard, journal, provide, insight, negative, advice, idea, set, user, write, goal, learn, simple, show, youper, save, moment, emotional, word, reason, difficult, tracking, long, information, reminder, progress
Sanvello	2020-03-03	This app has been so very helpful. It doesn't replace going to your therapist but its an awesome tool to add to your mental health toolbox. The themes are peacful & meditation voices soothing. It helps me keep track of my progress, reminds me that not all days are bad. Things get better. You're able to journal your thoughts. It gives me hope and coping tools in truly awful panic circumstances. Th…	2	37.37	helpful, day, give, find, good, app, mood, time, question, feeling, mental_health, track, thought, change, emotion, answer, phone, notification, check, add, daily, tool, positive, community, hard, journal, provide, insight, negative, advice, idea, set, user, write, goal, learn, simple, show, youper, save, moment, emotional, word, reason, difficult, tracking, long, information, reminder, progress
Youper Therapy	2020-03-04	literally saved my life and pushed me forward to make changes and do a ptsd group and then 1-1 counselling!! i love u youper!	2	29.17	helpful, day, give, find, good, app, mood, time, question, feeling, mental_health, track, thought, change, emotion, answer, phone, notification, check, add, daily, tool, positive, community, hard, journal, provide, insight, negative, advice, idea, set, user, write, goal, learn, simple, show, youper, save, moment, emotional, word, reason, difficult, tracking, long, information, reminder, progress
Youper Therapy	2020-03-04	I heard about this app and I'm using it because it takes all the information I was putting in multiple apps into one.	3	26.29	app, love, thing, pay, lot, free, anxiety, recommend, depression, premium, feature, understand, stress, calm, ai, version, hope, struggle, care, exercise, meditation, sleep, afford, activity, improve, good, offer, alot, awesome, deal, subscription, stuff, mental, mind, read, plan, full, resource, result, relax, ad, cope, design, sanvello, speak, suffer, buy, low, control, base
Youper Therapy	2020-03-04	I installed it a while ago and it went well for me. I haven't used it for many days though. I rated 4 stars because it was too early for me to review it. Will definitely update my rating when I explored the app more. This is a good app even in free trial mode. Great job to the developers!	3	25.9	app, love, thing, pay, lot, free, anxiety, recommend, depression, premium, feature, understand, stress, calm, ai, version, hope, struggle, care, exercise, meditation, sleep, afford, activity, improve, good, offer, alot, awesome, deal, subscription, stuff, mental, mind, read, plan, full, resource, result, relax, ad, cope, design, sanvello, speak, suffer, buy, low, control, base
Youper Therapy	2020-03-04	Starts off really well but becomes average at best. Bit by bit everything starts needing a premium purchase. And you can only purchase an annual premium membership which is really disappointing. How can I know whether it's worth investing in without a monthly membership or some kind of free trial? There are other similar apps which allow monthly membership so I will try them instead.	3	31.74	app, love, thing, pay, lot, free, anxiety, recommend, depression, premium, feature, understand, stress, calm, ai, version, hope, struggle, care, exercise, meditation, sleep, afford, activity, improve, good, offer, alot, awesome, deal, subscription, stuff, mental, mind, read, plan, full, resource, result, relax, ad, cope, design, sanvello, speak, suffer, buy, low, control, base
7 cups	2020-03-04	Fantastic help, really worth using for those days you are down and need someone. The app is however very confusing and i found it hard to find things.	2	27.97	helpful, day, give, find, good, app, mood, time, question, feeling, mental_health, track, thought, change, emotion, answer, phone, notification, check, add, daily, tool, positive, community, hard, journal, provide, insight, negative, advice, idea, set, user, write, goal, learn, simple, show, youper, save, moment, emotional, word, reason, difficult, tracking, long, information, reminder, progress
7 cups	2020-03-05	I am a listener and when people come to me with problems that we are both suffering from i read the words i wrote to them, back to myself, as if someone has said those things to me.	4	26.92	app, feel, make, people, talk, good, amazing, problem, listener, life, nice, bad, wysa, friend, download, star, listen, happy, real, review, open, post, place, bit, put, share, cup, start, fix, part, personal, kind, bot, vent, leave, face, world, safe, developer, point, guy, group, type, actual, member, meet, glad, application, allie, sad
7 cups	2020-03-05	This app has potential and could be helpful but they need to do more to monitor online trolls. I've been using this app ~3 days and have come across multiple people posting hurtful and threatening messages.	3	26.35	app, love, thing, pay, lot, free, anxiety, recommend, depression, premium, feature, understand, stress, calm, ai, version, hope, struggle, care, exercise, meditation, sleep, afford, activity, improve, good, offer, alot, awesome, deal, subscription, stuff, mental, mind, read, plan, full, resource, result, relax, ad, cope, design, sanvello, speak, suffer, buy, low, control, base
Sanvello	2020-03-05	Just got this app and I can already tell that this will help me a lot with my GAD and depression! Thank you for making this!	3	27.78	app, love, thing, pay, lot, free, anxiety, recommend, depression, premium, feature, understand, stress, calm, ai, version, hope, struggle, care, exercise, meditation, sleep, afford, activity, improve, good, offer, alot, awesome, deal, subscription, stuff, mental, mind, read, plan, full, resource, result, relax, ad, cope, design, sanvello, speak, suffer, buy, low, control, base
Sanvello	2020-03-05	Sanvello has made a huge difference in my daily life... I'm taking more time out of my day to actually focus on me and my mental health, something that I wasn't doing before and that was affecting me in the worst way. The content that you get for free is lightyears ahead of other apps, and I'm actually considering paying for the full version--something I've never done for an app before. Thank you…	2	29.5	helpful, day, give, find, good, app, mood, time, question, feeling, mental_health, track, thought, change, emotion, answer, phone, notification, check, add, daily, tool, positive, community, hard, journal, provide, insight, negative, advice, idea, set, user, write, goal, learn, simple, show, youper, save, moment, emotional, word, reason, difficult, tracking, long, information, reminder, progress
Youper Therapy	2020-03-06	I was sobbing tonight and felt so alone and overwhelmed. This app helps me to clear my head and really effectively clears my mind. Please at least try it	3	27.4	app, love, thing, pay, lot, free, anxiety, recommend, depression, premium, feature, understand, stress, calm, ai, version, hope, struggle, care, exercise, meditation, sleep, afford, activity, improve, good, offer, alot, awesome, deal, subscription, stuff, mental, mind, read, plan, full, resource, result, relax, ad, cope, design, sanvello, speak, suffer, buy, low, control, base
Youper Therapy	2020-03-06	I love this app. I'm not good at writing down what I'm feeling or why. And sometimes I don't even realize what I'm feeling. You can set up Youper to check in on you as well.	2	29.91	helpful, day, give, find, good, app, mood, time, question, feeling, mental_health, track, thought, change, emotion, answer, phone, notification, check, add, daily, tool, positive, community, hard, journal, provide, insight, negative, advice, idea, set, user, write, goal, learn, simple, show, youper, save, moment, emotional, word, reason, difficult, tracking, long, information, reminder, progress
Youper Therapy	2020-03-06	The app is great in the beginning but when u want to try some other things like meditation all they ask u is for their premium subscription. They won't get u anything but anxiety related stuffs with no option of meditation. They will ask u for premium only no matter what. Worst app.	3	32.91	app, love, thing, pay, lot, free, anxiety, recommend, depression, premium, feature, understand, stress, calm, ai, version, hope, struggle, care, exercise, meditation, sleep, afford, activity, improve, good, offer, alot, awesome, deal, subscription, stuff, mental, mind, read, plan, full, resource, result, relax, ad, cope, design, sanvello, speak, suffer, buy, low, control, base
Youper Therapy	2020-03-06	Please update the app for subscriptions based on monthly payments versus yearly. I don't want to waste 50ish dollars to find out I don't enjoy the app. I'd rather pay 4$ monthly and not feel pressured into forking over a huge chunk of cash. All of the features I want to try are locked behind a pay wall and I'm willing to try them out but not for 50$ dollars. I'm struggling financially and I want …	3	37.06	app, love, thing, pay, lot, free, anxiety, recommend, depression, premium, feature, understand, stress, calm, ai, version, hope, struggle, care, exercise, meditation, sleep, afford, activity, improve, good, offer, alot, awesome, deal, subscription, stuff, mental, mind, read, plan, full, resource, result, relax, ad, cope, design, sanvello, speak, suffer, buy, low, control, base
TalkLife	2020-03-06	I love it. The people are responsive and nice...for the most part lol I've already recommended 5 of my close friends.	4	28.45	app, feel, make, people, talk, good, amazing, problem, listener, life, nice, bad, wysa, friend, download, star, listen, happy, real, review, open, post, place, bit, put, share, cup, start, fix, part, personal, kind, bot, vent, leave, face, world, safe, developer, point, guy, group, type, actual, member, meet, glad, application, allie, sad
TalkLife	2020-03-06	I cant thank you enough. This is the best application.... All i can say is be blessed❤❤❤❤❤❤❤❤❤❤❤🌹 whoever made this...pls i hope u get my message I love you so much and May God always stand.by you.	4	30.28	app, feel, make, people, talk, good, amazing, problem, listener, life, nice, bad, wysa, friend, download, star, listen, happy, real, review, open, post, place, bit, put, share, cup, start, fix, part, personal, kind, bot, vent, leave, face, world, safe, developer, point, guy, group, type, actual, member, meet, glad, application, allie, sad
TalkLife	2020-03-06	Easy to navigate around the app. Helpful and detailed in its own way. There are good people on here that are genuinely wanting to help so do take the time to explore and revisit the app every now and again. Went back on this app 2 months later and has definitely improved in safety and user experience.	1	26.95	great, therapist, time, work, therapy, issue, chat, counselor, easy, option, week, person, experience, money, support, month, session, message, year, service, start, worth, account, enjoy, video, conversation, update, access, call, log, live, email, minute, choose, situation, cost, match, betterhelp, wonderful, stop, respond, perfect, sign, schedule, charge, response, end, hour, professional, wait
7 cups	2020-03-06	It helped me when I'm stuck. Sometimes, I can't find one listener but that's a lot more compare to nothing, isn't that?	3	26.36	app, love, thing, pay, lot, free, anxiety, recommend, depression, premium, feature, understand, stress, calm, ai, version, hope, struggle, care, exercise, meditation, sleep, afford, activity, improve, good, offer, alot, awesome, deal, subscription, stuff, mental, mind, read, plan, full, resource, result, relax, ad, cope, design, sanvello, speak, suffer, buy, low, control, base
7 cups	2020-03-06	It's extremely helpful for my depression having someone more professional to talk to me and help me figure myself out very good.	2	27.28	helpful, day, give, find, good, app, mood, time, question, feeling, mental_health, track, thought, change, emotion, answer, phone, notification, check, add, daily, tool, positive, community, hard, journal, provide, insight, negative, advice, idea, set, user, write, goal, learn, simple, show, youper, save, moment, emotional, word, reason, difficult, tracking, long, information, reminder, progress
7 cups	2020-03-06	Website itself is great. Couldn't even log into this app. No error message or any feedback whatsoever, just did nothing when I tried to login. Really disappointing because I just signed up for therapy and I'd like to check messages from my therapist easily.	1	33.06	great, therapist, time, work, therapy, issue, chat, counselor, easy, option, week, person, experience, money, support, month, session, message, year, service, start, worth, account, enjoy, video, conversation, update, access, call, log, live, email, minute, choose, situation, cost, match, betterhelp, wonderful, stop, respond, perfect, sign, schedule, charge, response, end, hour, professional, wait
7 cups	2020-03-06	When I downloaded this I wasn't very sure. But you know, this app ACTUALLY cares. You can tell, from the people, the messages, the threads and everything. Some listeners can be worse than others but they're the minority. This app IS really helpful. Thumbs up to the team!	4	28.13	app, feel, make, people, talk, good, amazing, problem, listener, life, nice, bad, wysa, friend, download, star, listen, happy, real, review, open, post, place, bit, put, share, cup, start, fix, part, personal, kind, bot, vent, leave, face, world, safe, developer, point, guy, group, type, actual, member, meet, glad, application, allie, sad
7 cups	2020-03-06	Great app, but my biggest issue would be that it's not open enough to suicidal people. If a listener finds a suicidal person, they're supposed to redirect them to a therapist. Good plan, right? Except therapists are expensive. Many suicidal people have money trouble, and couldn't afford it. And often they're too scared to call up a hotline, too. Please add some way that a suicidal person can get …	1	30.52	great, therapist, time, work, therapy, issue, chat, counselor, easy, option, week, person, experience, money, support, month, session, message, year, service, start, worth, account, enjoy, video, conversation, update, access, call, log, live, email, minute, choose, situation, cost, match, betterhelp, wonderful, stop, respond, perfect, sign, schedule, charge, response, end, hour, professional, wait
Sanvello	2020-03-06	This app has helped me more than you know and I'm still exploring it. I highly recommend it to anyone out there who has depression or anxiety. It really helps with your thoughts and helps calm you down a little. I want to thank the dev for this app and am thinking of going premium. 🤗❤️	3	33.43	app, love, thing, pay, lot, free, anxiety, recommend, depression, premium, feature, understand, stress, calm, ai, version, hope, struggle, care, exercise, meditation, sleep, afford, activity, improve, good, offer, alot, awesome, deal, subscription, stuff, mental, mind, read, plan, full, resource, result, relax, ad, cope, design, sanvello, speak, suffer, buy, low, control, base
Youper Therapy	2020-03-07	It was really great the first day, it was amazing actually. Then everything gets paywalled and it becomes essentially useless. I would normally be okay with it but they only offee a pricey annual subscription. If we had more pay options it would be a little more understandable.	4	26.43	app, feel, make, people, talk, good, amazing, problem, listener, life, nice, bad, wysa, friend, download, star, listen, happy, real, review, open, post, place, bit, put, share, cup, start, fix, part, personal, kind, bot, vent, leave, face, world, safe, developer, point, guy, group, type, actual, member, meet, glad, application, allie, sad
TalkLife	2020-03-07	This is the best App ever you need it i swear ive never had such a good friends as i have there, you can feel free without being judged no one will hurt you there although they try to help you...:) download it. Believe me! :)	4	31.57	app, feel, make, people, talk, good, amazing, problem, listener, life, nice, bad, wysa, friend, download, star, listen, happy, real, review, open, post, place, bit, put, share, cup, start, fix, part, personal, kind, bot, vent, leave, face, world, safe, developer, point, guy, group, type, actual, member, meet, glad, application, allie, sad
Sanvello	2020-03-07	I dislike humans and interaction with them when I'm feeling out of control of my emotions. So, I start avoiding people, being negative, stop caring and become a shell of myself. Sanvello helps me sort through that blurred, scary, and quick-reacting mental state and brings me to a calm medium where I can find myself again. Then, I can start over. That's all I've ever wanted. Thank you, Sanvello. E…	3	28.46	app, love, thing, pay, lot, free, anxiety, recommend, depression, premium, feature, understand, stress, calm, ai, version, hope, struggle, care, exercise, meditation, sleep, afford, activity, improve, good, offer, alot, awesome, deal, subscription, stuff, mental, mind, read, plan, full, resource, result, relax, ad, cope, design, sanvello, speak, suffer, buy, low, control, base
Youper Therapy	2020-03-08	It seems like a good app, but there's hardly anything you can do without paying for it. I need mental help without spending all my money because I'm poor.	3	28.36	app, love, thing, pay, lot, free, anxiety, recommend, depression, premium, feature, understand, stress, calm, ai, version, hope, struggle, care, exercise, meditation, sleep, afford, activity, improve, good, offer, alot, awesome, deal, subscription, stuff, mental, mind, read, plan, full, resource, result, relax, ad, cope, design, sanvello, speak, suffer, buy, low, control, base
Youper Therapy	2020-03-08	I feel because this apps use is too help everyone be happy, the premium should be free, other then that I love this app it works, I feel alot happier and I just started using a couple weeks ago.	4	27	app, feel, make, people, talk, good, amazing, problem, listener, life, nice, bad, wysa, friend, download, star, listen, happy, real, review, open, post, place, bit, put, share, cup, start, fix, part, personal, kind, bot, vent, leave, face, world, safe, developer, point, guy, group, type, actual, member, meet, glad, application, allie, sad
Youper Therapy	2020-03-08	I 100% recommend this app. It has changed my life sooooo much. Having somebody talk to you and recommend you things is so nice and you get to take a personality quiz so everything us customized for you! GET IT OR YOULL REGRET IT!	4	28.13	app, feel, make, people, talk, good, amazing, problem, listener, life, nice, bad, wysa, friend, download, star, listen, happy, real, review, open, post, place, bit, put, share, cup, start, fix, part, personal, kind, bot, vent, leave, face, world, safe, developer, point, guy, group, type, actual, member, meet, glad, application, allie, sad
TalkLife	2020-03-08	This is great app who you can share your problems and you can make new friends.It really helps me.Amazing app.	4	31.9	app, feel, make, people, talk, good, amazing, problem, listener, life, nice, bad, wysa, friend, download, star, listen, happy, real, review, open, post, place, bit, put, share, cup, start, fix, part, personal, kind, bot, vent, leave, face, world, safe, developer, point, guy, group, type, actual, member, meet, glad, application, allie, sad
TalkLife	2020-03-08	Helps to communicate and understand people around the world better. Know you're not alone and you will always find someone to talk to	4	27.68	app, feel, make, people, talk, good, amazing, problem, listener, life, nice, bad, wysa, friend, download, star, listen, happy, real, review, open, post, place, bit, put, share, cup, start, fix, part, personal, kind, bot, vent, leave, face, world, safe, developer, point, guy, group, type, actual, member, meet, glad, application, allie, sad
Youper Therapy	2020-03-09	I don't really have depression or anything but this great for people who do. This app can help you understand yourself better and solve your problems.	4	28.17	app, feel, make, people, talk, good, amazing, problem, listener, life, nice, bad, wysa, friend, download, star, listen, happy, real, review, open, post, place, bit, put, share, cup, start, fix, part, personal, kind, bot, vent, leave, face, world, safe, developer, point, guy, group, type, actual, member, meet, glad, application, allie, sad
Youper Therapy	2020-03-09	This is a great app. I believe with time it will be better. The premium cost seem outrageous thou. Would also be nice if this could be linked with Google assistant	1	26.5	great, therapist, time, work, therapy, issue, chat, counselor, easy, option, week, person, experience, money, support, month, session, message, year, service, start, worth, account, enjoy, video, conversation, update, access, call, log, live, email, minute, choose, situation, cost, match, betterhelp, wonderful, stop, respond, perfect, sign, schedule, charge, response, end, hour, professional, wait
Youper Therapy	2020-03-09	this app is great, it just sucks that you have to pay for everything. when i tell youper that i'm really stressed or have strong feelings of any sort, they just give pity then tell me to get premium & not help me	3	29.6	app, love, thing, pay, lot, free, anxiety, recommend, depression, premium, feature, understand, stress, calm, ai, version, hope, struggle, care, exercise, meditation, sleep, afford, activity, improve, good, offer, alot, awesome, deal, subscription, stuff, mental, mind, read, plan, full, resource, result, relax, ad, cope, design, sanvello, speak, suffer, buy, low, control, base
Youper Therapy	2020-03-09	so far this has been really helpful though ive only used it for a couple days. i do wish premium was cheaper at the least, but i really like the app other then that. it felt nice when nonbinary was a gender option, so thank you.	4	26.39	app, feel, make, people, talk, good, amazing, problem, listener, life, nice, bad, wysa, friend, download, star, listen, happy, real, review, open, post, place, bit, put, share, cup, start, fix, part, personal, kind, bot, vent, leave, face, world, safe, developer, point, guy, group, type, actual, member, meet, glad, application, allie, sad
Youper Therapy	2020-03-09	This app used to be great but now you have to pay for features that used to be free... Why would I have to pay to set daily goals??? Seriously?? I'm gonna find another app that will let me do it for free. Not worth it.	3	29.72	app, love, thing, pay, lot, free, anxiety, recommend, depression, premium, feature, understand, stress, calm, ai, version, hope, struggle, care, exercise, meditation, sleep, afford, activity, improve, good, offer, alot, awesome, deal, subscription, stuff, mental, mind, read, plan, full, resource, result, relax, ad, cope, design, sanvello, speak, suffer, buy, low, control, base
MindDoc	2020-03-09	Pretty good. At first couldn't figure out how to answer questions because you have to slide this little white (hard to see) tab upwards if you're in Calendar mode. Secondly, I just wish it had more stuff that was free to help. I don't mind paying but the prices are quite high too for 10 minute modules of basic techniques. I just wish there was more for if you answer questions and are in a crisis.…	2	32.4	helpful, day, give, find, good, app, mood, time, question, feeling, mental_health, track, thought, change, emotion, answer, phone, notification, check, add, daily, tool, positive, community, hard, journal, provide, insight, negative, advice, idea, set, user, write, goal, learn, simple, show, youper, save, moment, emotional, word, reason, difficult, tracking, long, information, reminder, progress
TalkLife	2020-03-09	The support team is REAL BAD. Asked for help by mail and no one tried to help me at all. Tho the idea of the idea of the app is good.	2	29.02	helpful, day, give, find, good, app, mood, time, question, feeling, mental_health, track, thought, change, emotion, answer, phone, notification, check, add, daily, tool, positive, community, hard, journal, provide, insight, negative, advice, idea, set, user, write, goal, learn, simple, show, youper, save, moment, emotional, word, reason, difficult, tracking, long, information, reminder, progress
TalkLife	2020-03-09	It is a good app, lovely community and rather helpful. But if you install it help instantly, you have to post and comment a few times to be allowed to privately talk. You can get help, give help, it is still very nice honestly. Some of the profile settings were strange. Messages you a bit too much, like if you comment on someones post, you will be notified of any other comments on that post. And …	2	33.86	helpful, day, give, find, good, app, mood, time, question, feeling, mental_health, track, thought, change, emotion, answer, phone, notification, check, add, daily, tool, positive, community, hard, journal, provide, insight, negative, advice, idea, set, user, write, goal, learn, simple, show, youper, save, moment, emotional, word, reason, difficult, tracking, long, information, reminder, progress
Youper Therapy	2020-03-10	I've used this app once before, and am currently using it again. It's very helpful and got me a long way in life. I hope others use it in the future	2	27.28	helpful, day, give, find, good, app, mood, time, question, feeling, mental_health, track, thought, change, emotion, answer, phone, notification, check, add, daily, tool, positive, community, hard, journal, provide, insight, negative, advice, idea, set, user, write, goal, learn, simple, show, youper, save, moment, emotional, word, reason, difficult, tracking, long, information, reminder, progress
Youper Therapy	2020-03-10	This app is probably the best i have ever used. Somehow it doesnt make me feel lonely and it has controlled my emotions on a whole different level. I am so proud that i found this app!	4	27.5	app, feel, make, people, talk, good, amazing, problem, listener, life, nice, bad, wysa, friend, download, star, listen, happy, real, review, open, post, place, bit, put, share, cup, start, fix, part, personal, kind, bot, vent, leave, face, world, safe, developer, point, guy, group, type, actual, member, meet, glad, application, allie, sad
Youper Therapy	2020-03-10	My partner recommended I use this app for my mental health (I struggle with Depression and Anxiety). However, if you do not purchase the premium version of this app, it is basically useless. Do not install this app if you are looking for a free way to track your emotions/moods.	3	35.7	app, love, thing, pay, lot, free, anxiety, recommend, depression, premium, feature, understand, stress, calm, ai, version, hope, struggle, care, exercise, meditation, sleep, afford, activity, improve, good, offer, alot, awesome, deal, subscription, stuff, mental, mind, read, plan, full, resource, result, relax, ad, cope, design, sanvello, speak, suffer, buy, low, control, base
TalkLife	2020-03-10	It's a great app to Express your feeling on, and all the members are really supportive whatever you've been going through	4	26.29	app, feel, make, people, talk, good, amazing, problem, listener, life, nice, bad, wysa, friend, download, star, listen, happy, real, review, open, post, place, bit, put, share, cup, start, fix, part, personal, kind, bot, vent, leave, face, world, safe, developer, point, guy, group, type, actual, member, meet, glad, application, allie, sad
TalkLife	2020-03-10	This is one magnificent app. Truely it is! I have been using it for a while and it's a great way to blog, share your thoughts, connect with other people from different part of the world to he friends or vent out. You can filter the age with is a plus. It is very easy to use and navigating through it is quite comfortable. Overall i think it is really good 😊	4	35.21	app, feel, make, people, talk, good, amazing, problem, listener, life, nice, bad, wysa, friend, download, star, listen, happy, real, review, open, post, place, bit, put, share, cup, start, fix, part, personal, kind, bot, vent, leave, face, world, safe, developer, point, guy, group, type, actual, member, meet, glad, application, allie, sad
TalkLife	2020-03-10	This is one magnificent app. Truely it is! I have been using it for a while and it's a great way to blog, share your thoughts, connect with other people from different part of the world to he friends or vent out. You can filter the age with is a plus. It is very easy to use and navigating through it is quite comfortable. Overall i think it is really good 😊	4	34.56	app, feel, make, people, talk, good, amazing, problem, listener, life, nice, bad, wysa, friend, download, star, listen, happy, real, review, open, post, place, bit, put, share, cup, start, fix, part, personal, kind, bot, vent, leave, face, world, safe, developer, point, guy, group, type, actual, member, meet, glad, application, allie, sad
7 cups	2020-03-10	It keeps on asking for a school code, I dont know what it is and now I cant get into my account or vent, HELP !!! great app btw, I love it but for the school code part.	4	27.41	app, feel, make, people, talk, good, amazing, problem, listener, life, nice, bad, wysa, friend, download, star, listen, happy, real, review, open, post, place, bit, put, share, cup, start, fix, part, personal, kind, bot, vent, leave, face, world, safe, developer, point, guy, group, type, actual, member, meet, glad, application, allie, sad
Sanvello	2020-03-10	I was going through some hard times Dr wanted to put me on Xanax But i decided not to take them this app really works winds me down and relaxes me without being medicated..Thank you	1	29.23	great, therapist, time, work, therapy, issue, chat, counselor, easy, option, week, person, experience, money, support, month, session, message, year, service, start, worth, account, enjoy, video, conversation, update, access, call, log, live, email, minute, choose, situation, cost, match, betterhelp, wonderful, stop, respond, perfect, sign, schedule, charge, response, end, hour, professional, wait
Sanvello	2020-03-10	I'm bipolar and even on meds, my moods are a roller coaster - just not as wild before meds. Still, I could use some tweaking, at least til my upcoming psych and therapy appointments. The tools Santello teach you are handy. Honestly, every person has mood swings of sorts so, the app is applicable all round. Some of the tools require a small amount (10 - 15) minute investment in time. I like that t…	2	30.68	helpful, day, give, find, good, app, mood, time, question, feeling, mental_health, track, thought, change, emotion, answer, phone, notification, check, add, daily, tool, positive, community, hard, journal, provide, insight, negative, advice, idea, set, user, write, goal, learn, simple, show, youper, save, moment, emotional, word, reason, difficult, tracking, long, information, reminder, progress
Youper Therapy	2020-03-11	The features initially presented are good but quickly paywalled without notice as they're suggested to you: $50 to "talk" about why I feel this way. The app on the whole and the AI in particular are patronizing and impersonal. I tried to put up with it for the tracker in vain. All the benevolent intentions and appearances in the world mean nothing if your aid isn't accessible to the people who st…	3	28.52	app, love, thing, pay, lot, free, anxiety, recommend, depression, premium, feature, understand, stress, calm, ai, version, hope, struggle, care, exercise, meditation, sleep, afford, activity, improve, good, offer, alot, awesome, deal, subscription, stuff, mental, mind, read, plan, full, resource, result, relax, ad, cope, design, sanvello, speak, suffer, buy, low, control, base
MindDoc	2020-03-11	This makes journaling so easy. The notification system is an excellent way to keep this from being overwhelming. Edit: Changed from 5 stars to 2. They have changed the app so that you have to pay money for features that used to be free like adding new emotion selections. This used to be such a helpful app for me but these sorts of small changes can have a big effect. It leaves a bad taste in my m…	2	33.94	helpful, day, give, find, good, app, mood, time, question, feeling, mental_health, track, thought, change, emotion, answer, phone, notification, check, add, daily, tool, positive, community, hard, journal, provide, insight, negative, advice, idea, set, user, write, goal, learn, simple, show, youper, save, moment, emotional, word, reason, difficult, tracking, long, information, reminder, progress
Youper Therapy	2020-03-12	I love this app for what it offers but alot of it needs their premium membership. I'd happily pay for it it there was a monthly option (which there isn't)	3	33.99	app, love, thing, pay, lot, free, anxiety, recommend, depression, premium, feature, understand, stress, calm, ai, version, hope, struggle, care, exercise, meditation, sleep, afford, activity, improve, good, offer, alot, awesome, deal, subscription, stuff, mental, mind, read, plan, full, resource, result, relax, ad, cope, design, sanvello, speak, suffer, buy, low, control, base
Youper Therapy	2020-03-12	This is a really nice app and I recommend it to everyone out there. It doesn't matter if you're suffering from a mental illness or not but it helps you understand yourself better.	3	28.36	app, love, thing, pay, lot, free, anxiety, recommend, depression, premium, feature, understand, stress, calm, ai, version, hope, struggle, care, exercise, meditation, sleep, afford, activity, improve, good, offer, alot, awesome, deal, subscription, stuff, mental, mind, read, plan, full, resource, result, relax, ad, cope, design, sanvello, speak, suffer, buy, low, control, base
TalkLife	2020-03-12	Good advice whether you choose to 4 it to help you or not, also good to meet new people and to talk.	4	28.75	app, feel, make, people, talk, good, amazing, problem, listener, life, nice, bad, wysa, friend, download, star, listen, happy, real, review, open, post, place, bit, put, share, cup, start, fix, part, personal, kind, bot, vent, leave, face, world, safe, developer, point, guy, group, type, actual, member, meet, glad, application, allie, sad
Sanvello	2020-03-12	I like this app its the best one i have found so far i have tried several this one makes sence to me Good luck outhere guys. ..	4	29.79	app, feel, make, people, talk, good, amazing, problem, listener, life, nice, bad, wysa, friend, download, star, listen, happy, real, review, open, post, place, bit, put, share, cup, start, fix, part, personal, kind, bot, vent, leave, face, world, safe, developer, point, guy, group, type, actual, member, meet, glad, application, allie, sad
Sanvello	2020-03-12	I used it years ago when it was Pacifica (I think that's what it was) with my therapist and I liked it. I stopped using it for probably 2 years and I love the changes. It's so nice and helpful!	1	26.72	great, therapist, time, work, therapy, issue, chat, counselor, easy, option, week, person, experience, money, support, month, session, message, year, service, start, worth, account, enjoy, video, conversation, update, access, call, log, live, email, minute, choose, situation, cost, match, betterhelp, wonderful, stop, respond, perfect, sign, schedule, charge, response, end, hour, professional, wait
TalkLife	2020-03-13	This app has helped me through a horrible breakup...and helped me find someone truly amazing in the process. Digital therapy at its best.	4	27.49	app, feel, make, people, talk, good, amazing, problem, listener, life, nice, bad, wysa, friend, download, star, listen, happy, real, review, open, post, place, bit, put, share, cup, start, fix, part, personal, kind, bot, vent, leave, face, world, safe, developer, point, guy, group, type, actual, member, meet, glad, application, allie, sad
TalkLife	2020-03-13	This is a healing app and loads of friends which you can sgare your experiences, there is no judgmental people and are ready to help and make you feel better when feeling down	4	31.81	app, feel, make, people, talk, good, amazing, problem, listener, life, nice, bad, wysa, friend, download, star, listen, happy, real, review, open, post, place, bit, put, share, cup, start, fix, part, personal, kind, bot, vent, leave, face, world, safe, developer, point, guy, group, type, actual, member, meet, glad, application, allie, sad
TalkLife	2020-03-13	This Social media app is something that i have never experienced before i accidentally touched the download button and everything changed, i can post everything that i feel, experienced or what i am goimg trough with out being judged or insulted. This kinds of apps should be advocated. Thumbs 👍 up Talk life.	4	39.76	app, feel, make, people, talk, good, amazing, problem, listener, life, nice, bad, wysa, friend, download, star, listen, happy, real, review, open, post, place, bit, put, share, cup, start, fix, part, personal, kind, bot, vent, leave, face, world, safe, developer, point, guy, group, type, actual, member, meet, glad, application, allie, sad
Sanvello	2020-03-13	Just started using this app as recommended by my brother! Seems to work ok. Will wait and see if it helps!	1	27.08	great, therapist, time, work, therapy, issue, chat, counselor, easy, option, week, person, experience, money, support, month, session, message, year, service, start, worth, account, enjoy, video, conversation, update, access, call, log, live, email, minute, choose, situation, cost, match, betterhelp, wonderful, stop, respond, perfect, sign, schedule, charge, response, end, hour, professional, wait
Sanvello	2020-03-13	I like the app, it helps me a lot, plus I can talk with people who have the same problems as me and we can help each other	4	28.99	app, feel, make, people, talk, good, amazing, problem, listener, life, nice, bad, wysa, friend, download, star, listen, happy, real, review, open, post, place, bit, put, share, cup, start, fix, part, personal, kind, bot, vent, leave, face, world, safe, developer, point, guy, group, type, actual, member, meet, glad, application, allie, sad
Sanvello	2020-03-13	I have been using this app for the past 3 weeks. I wasn’t much into these apps before but I was having a hard time in school and depression was getting the better part of me. I tried talking to friends and family to see if I shared my issues I could lessen the weight but everyone had their problems as well. It was then that I visited Google play store and as I was perusing through the mental heal…	2	31.58	helpful, day, give, find, good, app, mood, time, question, feeling, mental_health, track, thought, change, emotion, answer, phone, notification, check, add, daily, tool, positive, community, hard, journal, provide, insight, negative, advice, idea, set, user, write, goal, learn, simple, show, youper, save, moment, emotional, word, reason, difficult, tracking, long, information, reminder, progress
TalkLife	2020-03-14	Toxic people, too much politics. Not happy with the moderation, feels like they try to make everyone happy instead of making it a safe place to talk out your feelings.	4	35.54	app, feel, make, people, talk, good, amazing, problem, listener, life, nice, bad, wysa, friend, download, star, listen, happy, real, review, open, post, place, bit, put, share, cup, start, fix, part, personal, kind, bot, vent, leave, face, world, safe, developer, point, guy, group, type, actual, member, meet, glad, application, allie, sad
TalkLife	2020-03-14	This is literally the best app ever created. I cannot begin to tell you how incredible it. Lots of caring people and lots of support for those going through a tough time. Thank you from the bottom of my heart to the developers.	3	27.44	app, love, thing, pay, lot, free, anxiety, recommend, depression, premium, feature, understand, stress, calm, ai, version, hope, struggle, care, exercise, meditation, sleep, afford, activity, improve, good, offer, alot, awesome, deal, subscription, stuff, mental, mind, read, plan, full, resource, result, relax, ad, cope, design, sanvello, speak, suffer, buy, low, control, base
7 cups	2020-03-14	I really like the community, and I feel it's moderated well. However, the app itself is pretty clunky and doesn't really compare to the browser version. I'm sure there is a way to do some things on there, but it is not very intuitive.	3	26.94	app, love, thing, pay, lot, free, anxiety, recommend, depression, premium, feature, understand, stress, calm, ai, version, hope, struggle, care, exercise, meditation, sleep, afford, activity, improve, good, offer, alot, awesome, deal, subscription, stuff, mental, mind, read, plan, full, resource, result, relax, ad, cope, design, sanvello, speak, suffer, buy, low, control, base
Sanvello	2020-03-14	The mood reminders have been helping me notice how i feel throughout the day and focus on avoiding negative self talk. Very helpful app overall	2	33.61	helpful, day, give, find, good, app, mood, time, question, feeling, mental_health, track, thought, change, emotion, answer, phone, notification, check, add, daily, tool, positive, community, hard, journal, provide, insight, negative, advice, idea, set, user, write, goal, learn, simple, show, youper, save, moment, emotional, word, reason, difficult, tracking, long, information, reminder, progress
Sanvello	2020-03-14	Great! I was feeling very low and having suicidal thoughts but this app helped me feeling better and gave me the tools that I needed. Thank you!	2	28.34	helpful, day, give, find, good, app, mood, time, question, feeling, mental_health, track, thought, change, emotion, answer, phone, notification, check, add, daily, tool, positive, community, hard, journal, provide, insight, negative, advice, idea, set, user, write, goal, learn, simple, show, youper, save, moment, emotional, word, reason, difficult, tracking, long, information, reminder, progress
Sanvello	2020-03-14	I have made more progress on my journey because of the tools, lessons and support found in this app. The downside is the cost which may be a deterrent to some as not all features are unlocked without joining. For me, the cost was worth it as I've found it to be invaluable. Being able to see my progress over the last number of weeks from bad days to more and more good days is so helpful and encour…	2	30.66	helpful, day, give, find, good, app, mood, time, question, feeling, mental_health, track, thought, change, emotion, answer, phone, notification, check, add, daily, tool, positive, community, hard, journal, provide, insight, negative, advice, idea, set, user, write, goal, learn, simple, show, youper, save, moment, emotional, word, reason, difficult, tracking, long, information, reminder, progress
Sanvello	2020-03-14	This app is amazing. It leads you step by step how to get better it has daily check up so you can see your prigress and different activities like thought boards and goal sets. Its been helpful so far. I really like the group chats it has for everything. You are perfectly safe on this app. In the chats no one cam veiw your imformation or anything. This app is amazing. I suggest it to everyone who …	2	26.91	helpful, day, give, find, good, app, mood, time, question, feeling, mental_health, track, thought, change, emotion, answer, phone, notification, check, add, daily, tool, positive, community, hard, journal, provide, insight, negative, advice, idea, set, user, write, goal, learn, simple, show, youper, save, moment, emotional, word, reason, difficult, tracking, long, information, reminder, progress
Youper Therapy	2020-03-15	This app is so amazing! My sister recommended this app to me. I used to use youper in her phone before and it was so great and so understanding and they always know the right thing to do. It's not only just meditations it has so much more. I used to use the old version on my sisters years ago but I can see a lot of awesome changes right now! In love with the new layout. Well here is a good app fo…	3	33.41	app, love, thing, pay, lot, free, anxiety, recommend, depression, premium, feature, understand, stress, calm, ai, version, hope, struggle, care, exercise, meditation, sleep, afford, activity, improve, good, offer, alot, awesome, deal, subscription, stuff, mental, mind, read, plan, full, resource, result, relax, ad, cope, design, sanvello, speak, suffer, buy, low, control, base
Youper Therapy	2020-03-16	I would recommend you to introduce monthly payment options. Yearly subscription is really difficult. If you introduce monthly payment options, people with lower wages can join.	3	34.6	app, love, thing, pay, lot, free, anxiety, recommend, depression, premium, feature, understand, stress, calm, ai, version, hope, struggle, care, exercise, meditation, sleep, afford, activity, improve, good, offer, alot, awesome, deal, subscription, stuff, mental, mind, read, plan, full, resource, result, relax, ad, cope, design, sanvello, speak, suffer, buy, low, control, base
Youper Therapy	2020-03-16	I absolutely love this app. It's helped me through my depression, along with my anxiety and has assisted in making me fall asleep. I recommend it to every one, and I think I got my step - by - step counselors to start promoting it. Thank you for creating this app, it's been a great experience & a tonne of help.	3	28.84	app, love, thing, pay, lot, free, anxiety, recommend, depression, premium, feature, understand, stress, calm, ai, version, hope, struggle, care, exercise, meditation, sleep, afford, activity, improve, good, offer, alot, awesome, deal, subscription, stuff, mental, mind, read, plan, full, resource, result, relax, ad, cope, design, sanvello, speak, suffer, buy, low, control, base
TalkLife	2020-03-16	Great app! It helps soo much. Soo many nice , caring and helpful people. People with similar views and experiences, people to talk to and confide in	4	30.99	app, feel, make, people, talk, good, amazing, problem, listener, life, nice, bad, wysa, friend, download, star, listen, happy, real, review, open, post, place, bit, put, share, cup, start, fix, part, personal, kind, bot, vent, leave, face, world, safe, developer, point, guy, group, type, actual, member, meet, glad, application, allie, sad
TalkLife	2020-03-16	Deleted it immediately after my first post, any app that forces me to watch an advertisement will NEVER be on my phone. Especially if it's a long video ad like the one that popped up on me.	2	27.05	helpful, day, give, find, good, app, mood, time, question, feeling, mental_health, track, thought, change, emotion, answer, phone, notification, check, add, daily, tool, positive, community, hard, journal, provide, insight, negative, advice, idea, set, user, write, goal, learn, simple, show, youper, save, moment, emotional, word, reason, difficult, tracking, long, information, reminder, progress
TalkLife	2020-03-16	Good app but the layout is messed up. When reading comments the most recent ones are stacked on top which is counterintuitive to scrolling down to read. Also, I don't think people should be able to post anonymously. At least if they have a fake name we can block them.	4	27.78	app, feel, make, people, talk, good, amazing, problem, listener, life, nice, bad, wysa, friend, download, star, listen, happy, real, review, open, post, place, bit, put, share, cup, start, fix, part, personal, kind, bot, vent, leave, face, world, safe, developer, point, guy, group, type, actual, member, meet, glad, application, allie, sad
7 cups	2020-03-16	The app isn't loading.. the base page keeps showing and the app isn't really opening pls do something about it	3	27.11	app, love, thing, pay, lot, free, anxiety, recommend, depression, premium, feature, understand, stress, calm, ai, version, hope, struggle, care, exercise, meditation, sleep, afford, activity, improve, good, offer, alot, awesome, deal, subscription, stuff, mental, mind, read, plan, full, resource, result, relax, ad, cope, design, sanvello, speak, suffer, buy, low, control, base
7 cups	2020-03-16	I made an account. I logged out bc it kept glitching. Then i tried logging in and it said "email not found" but my username is in use, but NO ACCOUNT	1	30.83	great, therapist, time, work, therapy, issue, chat, counselor, easy, option, week, person, experience, money, support, month, session, message, year, service, start, worth, account, enjoy, video, conversation, update, access, call, log, live, email, minute, choose, situation, cost, match, betterhelp, wonderful, stop, respond, perfect, sign, schedule, charge, response, end, hour, professional, wait
Sanvello	2020-03-16	It is the best app..it includes everything that one needs from mediation to tips for well being and actual helpful things. I also love the playlist feature.	3	29.78	app, love, thing, pay, lot, free, anxiety, recommend, depression, premium, feature, understand, stress, calm, ai, version, hope, struggle, care, exercise, meditation, sleep, afford, activity, improve, good, offer, alot, awesome, deal, subscription, stuff, mental, mind, read, plan, full, resource, result, relax, ad, cope, design, sanvello, speak, suffer, buy, low, control, base
Youper Therapy	2020-03-17	The app is great. I have the premium version of this app, which I would suggest. The mood tracking is amazing, but if that is the sole purpose for using this app you can get other freemium apps to do the same thing. Where Youper is unique is the way it allows you to process what you are going through. The questions it asks and the way it asks them are enough to get you by when you can't get to th…	3	29.5	app, love, thing, pay, lot, free, anxiety, recommend, depression, premium, feature, understand, stress, calm, ai, version, hope, struggle, care, exercise, meditation, sleep, afford, activity, improve, good, offer, alot, awesome, deal, subscription, stuff, mental, mind, read, plan, full, resource, result, relax, ad, cope, design, sanvello, speak, suffer, buy, low, control, base
TalkLife	2020-03-17	love it, great app and makes you feel less alone, as advertised. ads are at a minimum and theres subjects for everyone to talk about. great privacy controls! overall 5 stars deserved 👏	4	29.83	app, feel, make, people, talk, good, amazing, problem, listener, life, nice, bad, wysa, friend, download, star, listen, happy, real, review, open, post, place, bit, put, share, cup, start, fix, part, personal, kind, bot, vent, leave, face, world, safe, developer, point, guy, group, type, actual, member, meet, glad, application, allie, sad
TalkLife	2020-03-17	Talk Life is a great space to vent and voice your issues, not to mention help others who need to know they aren't alone and what they have to say matters. You can meet people from all over the world. I love Talk Life. P.s. There are scammers on here, just like every place else, so be on the lookout. Good rule of thumb: If it sounds too good to be true, it probably is.	4	36.81	app, feel, make, people, talk, good, amazing, problem, listener, life, nice, bad, wysa, friend, download, star, listen, happy, real, review, open, post, place, bit, put, share, cup, start, fix, part, personal, kind, bot, vent, leave, face, world, safe, developer, point, guy, group, type, actual, member, meet, glad, application, allie, sad
7 cups	2020-03-17	Was hoping to be a listener but I keep getting an " invalid credentials error code 400" message anytime I try to open a chat to listen.	1	27.87	great, therapist, time, work, therapy, issue, chat, counselor, easy, option, week, person, experience, money, support, month, session, message, year, service, start, worth, account, enjoy, video, conversation, update, access, call, log, live, email, minute, choose, situation, cost, match, betterhelp, wonderful, stop, respond, perfect, sign, schedule, charge, response, end, hour, professional, wait
BetterHelp - Therapy	2020-03-17	I love the texting, worksheet sharing, and video chat features! But, I would like to have more control and options when it comes to scheduling appointments. I would like to book 1 hour sessions, not just 30 min, and I want my counselor to be able to accept or decline. I would also like to see an option to schedule multiple appointments, but that is lower priority.	1	35.81	great, therapist, time, work, therapy, issue, chat, counselor, easy, option, week, person, experience, money, support, month, session, message, year, service, start, worth, account, enjoy, video, conversation, update, access, call, log, live, email, minute, choose, situation, cost, match, betterhelp, wonderful, stop, respond, perfect, sign, schedule, charge, response, end, hour, professional, wait
Sanvello	2020-03-17	Used the app for about 30 minutes total and so far I have had to force close the app 3 times and the videos load in 10 seconds at a time, then you wait for it to load, see another 10 seconds then wait again. A 2 minute 30 second video took close to 7 minutes to watch which is extremely frustrating and is counterintuitive to the entire point of the app.	1	34.34	great, therapist, time, work, therapy, issue, chat, counselor, easy, option, week, person, experience, money, support, month, session, message, year, service, start, worth, account, enjoy, video, conversation, update, access, call, log, live, email, minute, choose, situation, cost, match, betterhelp, wonderful, stop, respond, perfect, sign, schedule, charge, response, end, hour, professional, wait
TalkLife	2020-03-18	Awesome app, awesome people. Can be rated a 9/5 -1 point becuse the dm and comment section require a better ui because its confusing.	3	30.42	app, love, thing, pay, lot, free, anxiety, recommend, depression, premium, feature, understand, stress, calm, ai, version, hope, struggle, care, exercise, meditation, sleep, afford, activity, improve, good, offer, alot, awesome, deal, subscription, stuff, mental, mind, read, plan, full, resource, result, relax, ad, cope, design, sanvello, speak, suffer, buy, low, control, base
TalkLife	2020-03-18	I got suspended cause i put one of my alters ages even tho i am 20...i didnt like that i have been blocked i dont think it was appropiete to do this....	4	30.51	app, feel, make, people, talk, good, amazing, problem, listener, life, nice, bad, wysa, friend, download, star, listen, happy, real, review, open, post, place, bit, put, share, cup, start, fix, part, personal, kind, bot, vent, leave, face, world, safe, developer, point, guy, group, type, actual, member, meet, glad, application, allie, sad
Sanvello	2020-03-18	It's ok. The meditations aren't quite as good as Headspace and they changed things around since the whole name change but it's alright I guess. Unlike Headspace they've got tools like tracking your mood over the week and reminding you to exercise, go for a walk outside, etc.	2	29.55	helpful, day, give, find, good, app, mood, time, question, feeling, mental_health, track, thought, change, emotion, answer, phone, notification, check, add, daily, tool, positive, community, hard, journal, provide, insight, negative, advice, idea, set, user, write, goal, learn, simple, show, youper, save, moment, emotional, word, reason, difficult, tracking, long, information, reminder, progress
TalkLife	2020-03-19	very helpful it's not like most "mental health" apps where they pretty much beg and pray for money it's seems like that generally care about you and your mental health as well as for others. You will get ads here and there but there not excessive ads. I really to suggest you download this app, it's the best mental health app out there and it's not a scam like the others.	3	28.35	app, love, thing, pay, lot, free, anxiety, recommend, depression, premium, feature, understand, stress, calm, ai, version, hope, struggle, care, exercise, meditation, sleep, afford, activity, improve, good, offer, alot, awesome, deal, subscription, stuff, mental, mind, read, plan, full, resource, result, relax, ad, cope, design, sanvello, speak, suffer, buy, low, control, base
TalkLife	2020-03-19	App is ok in general, but there are a couple of things making me write a bad review - Bugs, some has been around for a while, pointed out but the dev's has decided to ignore them - Devs focus more on updating the UI rather than fixing what wrong, what the community want and a proper way to deal with fake accounts trying to scam or hurt you - Devs never respond to support emails or feedback, I've …	4	28.42	app, feel, make, people, talk, good, amazing, problem, listener, life, nice, bad, wysa, friend, download, star, listen, happy, real, review, open, post, place, bit, put, share, cup, start, fix, part, personal, kind, bot, vent, leave, face, world, safe, developer, point, guy, group, type, actual, member, meet, glad, application, allie, sad
Sanvello	2020-03-19	In love this app. It help me connect with others also coping with anxiety and by thisvI dont feel so alone in my journey. Thx so much.	3	29.6	app, love, thing, pay, lot, free, anxiety, recommend, depression, premium, feature, understand, stress, calm, ai, version, hope, struggle, care, exercise, meditation, sleep, afford, activity, improve, good, offer, alot, awesome, deal, subscription, stuff, mental, mind, read, plan, full, resource, result, relax, ad, cope, design, sanvello, speak, suffer, buy, low, control, base
Youper Therapy	2020-03-20	It is an amazing app. Although I dont have premium, the features accessible to me are great! It truelly helps and comforts!!	3	26.41	app, love, thing, pay, lot, free, anxiety, recommend, depression, premium, feature, understand, stress, calm, ai, version, hope, struggle, care, exercise, meditation, sleep, afford, activity, improve, good, offer, alot, awesome, deal, subscription, stuff, mental, mind, read, plan, full, resource, result, relax, ad, cope, design, sanvello, speak, suffer, buy, low, control, base
Youper Therapy	2020-03-20	Really good! I wish I could do premium (more features) but even the base app is helpful and calming. I especially liked the personality test. 😊	3	30.51	app, love, thing, pay, lot, free, anxiety, recommend, depression, premium, feature, understand, stress, calm, ai, version, hope, struggle, care, exercise, meditation, sleep, afford, activity, improve, good, offer, alot, awesome, deal, subscription, stuff, mental, mind, read, plan, full, resource, result, relax, ad, cope, design, sanvello, speak, suffer, buy, low, control, base
Youper Therapy	2020-03-20	I've been at my very worse moments right now and every sence I downloaded this app I've been happier and even my bsf has noticed a change	4	27.78	app, feel, make, people, talk, good, amazing, problem, listener, life, nice, bad, wysa, friend, download, star, listen, happy, real, review, open, post, place, bit, put, share, cup, start, fix, part, personal, kind, bot, vent, leave, face, world, safe, developer, point, guy, group, type, actual, member, meet, glad, application, allie, sad
Youper Therapy	2020-03-20	I just updated the app and found that some of the features I used most are now premium features and unfortunately I'm not in the position to spend over $40 for a yearly subscription. I liked the app before because it was useful as a way of monitoring myself, but now you only get those features if you pay so I guess I won't be using this very much anymore.	3	35.3	app, love, thing, pay, lot, free, anxiety, recommend, depression, premium, feature, understand, stress, calm, ai, version, hope, struggle, care, exercise, meditation, sleep, afford, activity, improve, good, offer, alot, awesome, deal, subscription, stuff, mental, mind, read, plan, full, resource, result, relax, ad, cope, design, sanvello, speak, suffer, buy, low, control, base
7 cups	2020-03-20	Go for it. Might not find your perfect listener the first couple of times, but soon as you do, it'll be more than worth it.	1	27.08	great, therapist, time, work, therapy, issue, chat, counselor, easy, option, week, person, experience, money, support, month, session, message, year, service, start, worth, account, enjoy, video, conversation, update, access, call, log, live, email, minute, choose, situation, cost, match, betterhelp, wonderful, stop, respond, perfect, sign, schedule, charge, response, end, hour, professional, wait
7 cups	2020-03-20	It's a great app for anyone in depression or going through emotional stress. You might make some awesome long time friends here. There are technical issues with the app.	3	27.23	app, love, thing, pay, lot, free, anxiety, recommend, depression, premium, feature, understand, stress, calm, ai, version, hope, struggle, care, exercise, meditation, sleep, afford, activity, improve, good, offer, alot, awesome, deal, subscription, stuff, mental, mind, read, plan, full, resource, result, relax, ad, cope, design, sanvello, speak, suffer, buy, low, control, base
7 cups	2020-03-20	TO THE DEVELOPER: i downloaded this app because I'm suffering from anxious thoughts and i posted something on the anxiety section. I cannot find what i posted. Please help me. My user name is chelseablue.	4	28.66	app, feel, make, people, talk, good, amazing, problem, listener, life, nice, bad, wysa, friend, download, star, listen, happy, real, review, open, post, place, bit, put, share, cup, start, fix, part, personal, kind, bot, vent, leave, face, world, safe, developer, point, guy, group, type, actual, member, meet, glad, application, allie, sad
Sanvello	2020-03-20	I am so appreciative of Sanvelli. It works well. It is made well, thoughtful, and it makes me feel better to know I have this tool.	4	26.72	app, feel, make, people, talk, good, amazing, problem, listener, life, nice, bad, wysa, friend, download, star, listen, happy, real, review, open, post, place, bit, put, share, cup, start, fix, part, personal, kind, bot, vent, leave, face, world, safe, developer, point, guy, group, type, actual, member, meet, glad, application, allie, sad
Sanvello	2020-03-20	I will forever be grateful. During the Coronavirus epidemic, they gave everyone premium. I was a fan of the app before and that'll never stop- especially now.	2	25.96	helpful, day, give, find, good, app, mood, time, question, feeling, mental_health, track, thought, change, emotion, answer, phone, notification, check, add, daily, tool, positive, community, hard, journal, provide, insight, negative, advice, idea, set, user, write, goal, learn, simple, show, youper, save, moment, emotional, word, reason, difficult, tracking, long, information, reminder, progress
Sanvello	2020-03-20	Thank you for making premium free during the COVID19 stuff. We just had an earthquake in SLC and my husband is literally having PTSD	1	27.4	great, therapist, time, work, therapy, issue, chat, counselor, easy, option, week, person, experience, money, support, month, session, message, year, service, start, worth, account, enjoy, video, conversation, update, access, call, log, live, email, minute, choose, situation, cost, match, betterhelp, wonderful, stop, respond, perfect, sign, schedule, charge, response, end, hour, professional, wait
Sanvello	2020-03-20	It's a good app just wish it was free all the time I don't necessarily have the money to justify paying for this service but otherwise it's a good application	1	26.94	great, therapist, time, work, therapy, issue, chat, counselor, easy, option, week, person, experience, money, support, month, session, message, year, service, start, worth, account, enjoy, video, conversation, update, access, call, log, live, email, minute, choose, situation, cost, match, betterhelp, wonderful, stop, respond, perfect, sign, schedule, charge, response, end, hour, professional, wait
Sanvello	2020-03-20	It's fantastic that you are giving everyone premium access free of charge during the COVID-19 crisis. I wish more developers would show that courtesy. Good job and keep up the good work!	1	25.95	great, therapist, time, work, therapy, issue, chat, counselor, easy, option, week, person, experience, money, support, month, session, message, year, service, start, worth, account, enjoy, video, conversation, update, access, call, log, live, email, minute, choose, situation, cost, match, betterhelp, wonderful, stop, respond, perfect, sign, schedule, charge, response, end, hour, professional, wait
Sanvello	2020-03-20	Since a friend told me about this app I have been using it and it makes a genuine difference in my life. I wish my insurance covered the cost so I could afford the full version	4	26.61	app, feel, make, people, talk, good, amazing, problem, listener, life, nice, bad, wysa, friend, download, star, listen, happy, real, review, open, post, place, bit, put, share, cup, start, fix, part, personal, kind, bot, vent, leave, face, world, safe, developer, point, guy, group, type, actual, member, meet, glad, application, allie, sad
Sanvello	2020-03-20	Used this app for a while and love the exercises. They've unlocked the premium features for people to use during the covid-19 crisis so I'm getting to try it all now. Amazing gesture thank you 😊 x	3	31.94	app, love, thing, pay, lot, free, anxiety, recommend, depression, premium, feature, understand, stress, calm, ai, version, hope, struggle, care, exercise, meditation, sleep, afford, activity, improve, good, offer, alot, awesome, deal, subscription, stuff, mental, mind, read, plan, full, resource, result, relax, ad, cope, design, sanvello, speak, suffer, buy, low, control, base
Sanvello	2020-03-20	I enjoy this app for quick breaks in the day. I use a few different apps. but this is one of my core apps. I would definitely purchase the premium app. if there were music and soundscapes to help you fall asleep and meditate with.	3	33.07	app, love, thing, pay, lot, free, anxiety, recommend, depression, premium, feature, understand, stress, calm, ai, version, hope, struggle, care, exercise, meditation, sleep, afford, activity, improve, good, offer, alot, awesome, deal, subscription, stuff, mental, mind, read, plan, full, resource, result, relax, ad, cope, design, sanvello, speak, suffer, buy, low, control, base
Sanvello	2020-03-20	They normally offer a random premium meditation every day, which is really really nice. They have a nice supportive chat option that's honestly really refreshing. They also made the entire thing premium in response to COVID-19, which is really amazing. I really appreciate having the extra help to reduce my stress.	3	30.13	app, love, thing, pay, lot, free, anxiety, recommend, depression, premium, feature, understand, stress, calm, ai, version, hope, struggle, care, exercise, meditation, sleep, afford, activity, improve, good, offer, alot, awesome, deal, subscription, stuff, mental, mind, read, plan, full, resource, result, relax, ad, cope, design, sanvello, speak, suffer, buy, low, control, base
Sanvello	2020-03-20	Excellent guided meditations! Easy to use, you can pick what you'd like to focus on and what you'd like your ambient noise to be! The check in/assessment feature is also so helpful. Also love love LOVE that they're offering their premium meditations for free right now, so many people are in need and it is refreshing to see an app that could be profiting from people's need to find mental well bein…	3	35.36	app, love, thing, pay, lot, free, anxiety, recommend, depression, premium, feature, understand, stress, calm, ai, version, hope, struggle, care, exercise, meditation, sleep, afford, activity, improve, good, offer, alot, awesome, deal, subscription, stuff, mental, mind, read, plan, full, resource, result, relax, ad, cope, design, sanvello, speak, suffer, buy, low, control, base
Youper Therapy	2020-03-21	Not a lot to do in the free version, but it's still a useful mood tracker. And they're quick to address feedback :)	3	28.95	app, love, thing, pay, lot, free, anxiety, recommend, depression, premium, feature, understand, stress, calm, ai, version, hope, struggle, care, exercise, meditation, sleep, afford, activity, improve, good, offer, alot, awesome, deal, subscription, stuff, mental, mind, read, plan, full, resource, result, relax, ad, cope, design, sanvello, speak, suffer, buy, low, control, base
Youper Therapy	2020-03-21	Love it! and had to share with my partner.. If the free version is this awesome I'm salivating at the thought of premium 👌🏽	3	31.9	app, love, thing, pay, lot, free, anxiety, recommend, depression, premium, feature, understand, stress, calm, ai, version, hope, struggle, care, exercise, meditation, sleep, afford, activity, improve, good, offer, alot, awesome, deal, subscription, stuff, mental, mind, read, plan, full, resource, result, relax, ad, cope, design, sanvello, speak, suffer, buy, low, control, base
Youper Therapy	2020-03-21	Creo q es muy buena la aplicación, primero te ayuda a descubrir mas sobre ti mismo y despues te motiva a lograr tus metas, yo no tengo la versión premium pero me parece q la versión normal es muy buena	3	41.7	app, love, thing, pay, lot, free, anxiety, recommend, depression, premium, feature, understand, stress, calm, ai, version, hope, struggle, care, exercise, meditation, sleep, afford, activity, improve, good, offer, alot, awesome, deal, subscription, stuff, mental, mind, read, plan, full, resource, result, relax, ad, cope, design, sanvello, speak, suffer, buy, low, control, base
Sanvello	2020-03-21	I just gotta say. It's a wonderful thing what you guys are doing during this hardship we are all facing. Thank you.	4	26.36	app, feel, make, people, talk, good, amazing, problem, listener, life, nice, bad, wysa, friend, download, star, listen, happy, real, review, open, post, place, bit, put, share, cup, start, fix, part, personal, kind, bot, vent, leave, face, world, safe, developer, point, guy, group, type, actual, member, meet, glad, application, allie, sad
Sanvello	2020-03-21	It's extremely rate that I consider monthly subscriptions for any, much less and app for my phone. This app is so robust that I'll most likely subscribe once the free service due to Covid-19 expires.	3	32.38	app, love, thing, pay, lot, free, anxiety, recommend, depression, premium, feature, understand, stress, calm, ai, version, hope, struggle, care, exercise, meditation, sleep, afford, activity, improve, good, offer, alot, awesome, deal, subscription, stuff, mental, mind, read, plan, full, resource, result, relax, ad, cope, design, sanvello, speak, suffer, buy, low, control, base
Youper Therapy	2020-03-22	Great experience. But saddened that you only get real chats or in-depth conversation if u pay... And well I'm unemployed and broke so...	1	29.17	great, therapist, time, work, therapy, issue, chat, counselor, easy, option, week, person, experience, money, support, month, session, message, year, service, start, worth, account, enjoy, video, conversation, update, access, call, log, live, email, minute, choose, situation, cost, match, betterhelp, wonderful, stop, respond, perfect, sign, schedule, charge, response, end, hour, professional, wait
TalkLife	2020-03-22	I have just downloaded the App, although as you can see, I have given it 5 🌟 without trying it because the fact that it actually Exists in the first place speaks volumes! BravO 🌟💚	3	26.15	app, love, thing, pay, lot, free, anxiety, recommend, depression, premium, feature, understand, stress, calm, ai, version, hope, struggle, care, exercise, meditation, sleep, afford, activity, improve, good, offer, alot, awesome, deal, subscription, stuff, mental, mind, read, plan, full, resource, result, relax, ad, cope, design, sanvello, speak, suffer, buy, low, control, base
TalkLife	2020-03-22	If you have no one to talk to you and this is a great app for it real life talk it helps you through some s*** help me out a cup times God bless	4	32.11	app, feel, make, people, talk, good, amazing, problem, listener, life, nice, bad, wysa, friend, download, star, listen, happy, real, review, open, post, place, bit, put, share, cup, start, fix, part, personal, kind, bot, vent, leave, face, world, safe, developer, point, guy, group, type, actual, member, meet, glad, application, allie, sad
TalkLife	2020-03-22	Lots of support on this app, the general vibe is really caring and lovely so it's nice to cheer you up. It can feel bad reading other negative thoughts when experiencing your own but this app isn't just people talking negatively. Just the little notifications saying "username is here for you" is delightful. Give it a try if you're struggling, it can't hurt x	3	26.65	app, love, thing, pay, lot, free, anxiety, recommend, depression, premium, feature, understand, stress, calm, ai, version, hope, struggle, care, exercise, meditation, sleep, afford, activity, improve, good, offer, alot, awesome, deal, subscription, stuff, mental, mind, read, plan, full, resource, result, relax, ad, cope, design, sanvello, speak, suffer, buy, low, control, base
Sanvello	2020-03-22	I love this app. So user friendly, with lots of simple activities to improve your mood. Community is great too! Highly recommend it!	3	28.61	app, love, thing, pay, lot, free, anxiety, recommend, depression, premium, feature, understand, stress, calm, ai, version, hope, struggle, care, exercise, meditation, sleep, afford, activity, improve, good, offer, alot, awesome, deal, subscription, stuff, mental, mind, read, plan, full, resource, result, relax, ad, cope, design, sanvello, speak, suffer, buy, low, control, base
Sanvello	2020-03-22	I like this app, esp the modular aspect of the meditation section. I use it to go to sleep every night. However *** it seems like there may be a new bug, based on the last few times I used it. The background sounds randomly stop, and have to be reset by pausing and restarting. The guiding voice sometimes doesnt come on at all, and only the background sound plays, which also abruptly stops. I hope…	3	26.79	app, love, thing, pay, lot, free, anxiety, recommend, depression, premium, feature, understand, stress, calm, ai, version, hope, struggle, care, exercise, meditation, sleep, afford, activity, improve, good, offer, alot, awesome, deal, subscription, stuff, mental, mind, read, plan, full, resource, result, relax, ad, cope, design, sanvello, speak, suffer, buy, low, control, base
TalkLife	2020-03-23	So far I have really enjoyed this app. I feel like the developers really care and I hope I'm able to help someone like me.	4	26.69	app, feel, make, people, talk, good, amazing, problem, listener, life, nice, bad, wysa, friend, download, star, listen, happy, real, review, open, post, place, bit, put, share, cup, start, fix, part, personal, kind, bot, vent, leave, face, world, safe, developer, point, guy, group, type, actual, member, meet, glad, application, allie, sad
TalkLife	2020-03-23	i cant log into my account after the last update i dont want to give this app a bad rate cos its a good app please i need some help with my problome	2	26.5	helpful, day, give, find, good, app, mood, time, question, feeling, mental_health, track, thought, change, emotion, answer, phone, notification, check, add, daily, tool, positive, community, hard, journal, provide, insight, negative, advice, idea, set, user, write, goal, learn, simple, show, youper, save, moment, emotional, word, reason, difficult, tracking, long, information, reminder, progress
TalkLife	2020-03-23	I tried to help someone and it told me that I wasn't playing nice and that they continually told me to stop over had the app for not even a day and haven't had any notifications about it	2	27.88	helpful, day, give, find, good, app, mood, time, question, feeling, mental_health, track, thought, change, emotion, answer, phone, notification, check, add, daily, tool, positive, community, hard, journal, provide, insight, negative, advice, idea, set, user, write, goal, learn, simple, show, youper, save, moment, emotional, word, reason, difficult, tracking, long, information, reminder, progress
Sanvello	2020-03-23	I think this is a great app and it is so very thoughtful for the developer to offer it for free for those of us who are quarantined because of covid 19. Thank you so much!	3	27.68	app, love, thing, pay, lot, free, anxiety, recommend, depression, premium, feature, understand, stress, calm, ai, version, hope, struggle, care, exercise, meditation, sleep, afford, activity, improve, good, offer, alot, awesome, deal, subscription, stuff, mental, mind, read, plan, full, resource, result, relax, ad, cope, design, sanvello, speak, suffer, buy, low, control, base
Sanvello	2020-03-23	Thank you guys for making it free during the Covid-19 crisis. I was not at all prepared for this. This app is so much better than I expected. It is helping me learn how to cope better.	3	26.65	app, love, thing, pay, lot, free, anxiety, recommend, depression, premium, feature, understand, stress, calm, ai, version, hope, struggle, care, exercise, meditation, sleep, afford, activity, improve, good, offer, alot, awesome, deal, subscription, stuff, mental, mind, read, plan, full, resource, result, relax, ad, cope, design, sanvello, speak, suffer, buy, low, control, base
Youper Therapy	2020-03-24	So far I love this app! It's really interesting and I'm learning a lot about my self. I live it and I highly recommend it.	3	27.37	app, love, thing, pay, lot, free, anxiety, recommend, depression, premium, feature, understand, stress, calm, ai, version, hope, struggle, care, exercise, meditation, sleep, afford, activity, improve, good, offer, alot, awesome, deal, subscription, stuff, mental, mind, read, plan, full, resource, result, relax, ad, cope, design, sanvello, speak, suffer, buy, low, control, base
TalkLife	2020-03-24	Love it great people but there are also alot of creeps and predators going after me and my friends who r under 15	4	27.19	app, feel, make, people, talk, good, amazing, problem, listener, life, nice, bad, wysa, friend, download, star, listen, happy, real, review, open, post, place, bit, put, share, cup, start, fix, part, personal, kind, bot, vent, leave, face, world, safe, developer, point, guy, group, type, actual, member, meet, glad, application, allie, sad
TalkLife	2020-03-24	The most islamophobic app I've ever seen they won't let you post a quranic verse and they don't delete islamophobic post they endorse anything islamophobic in this app is not for any Muslim	1	26.79	great, therapist, time, work, therapy, issue, chat, counselor, easy, option, week, person, experience, money, support, month, session, message, year, service, start, worth, account, enjoy, video, conversation, update, access, call, log, live, email, minute, choose, situation, cost, match, betterhelp, wonderful, stop, respond, perfect, sign, schedule, charge, response, end, hour, professional, wait
TalkLife	2020-03-24	I love this app so much, there are so many positive people. They have helped me through everything and made me more positive, this is app is so amazing for when your feeling down.	4	27.21	app, feel, make, people, talk, good, amazing, problem, listener, life, nice, bad, wysa, friend, download, star, listen, happy, real, review, open, post, place, bit, put, share, cup, start, fix, part, personal, kind, bot, vent, leave, face, world, safe, developer, point, guy, group, type, actual, member, meet, glad, application, allie, sad
7 cups	2020-03-24	Do not subscribe because the they took 300 dollars from me after deactivation ,the adm is the worst ever ,you will vomit	3	26.57	app, love, thing, pay, lot, free, anxiety, recommend, depression, premium, feature, understand, stress, calm, ai, version, hope, struggle, care, exercise, meditation, sleep, afford, activity, improve, good, offer, alot, awesome, deal, subscription, stuff, mental, mind, read, plan, full, resource, result, relax, ad, cope, design, sanvello, speak, suffer, buy, low, control, base
7 cups	2020-03-24	You cant say it's free but then upon signing up ask for credit card info and in super small print say the price per day.	1	27.59	great, therapist, time, work, therapy, issue, chat, counselor, easy, option, week, person, experience, money, support, month, session, message, year, service, start, worth, account, enjoy, video, conversation, update, access, call, log, live, email, minute, choose, situation, cost, match, betterhelp, wonderful, stop, respond, perfect, sign, schedule, charge, response, end, hour, professional, wait
Sanvello	2020-03-24	Very helpful and keeps me calm. Loving all of the anonymous posts! It really keeps things private but still gives you a voice.	3	26.27	app, love, thing, pay, lot, free, anxiety, recommend, depression, premium, feature, understand, stress, calm, ai, version, hope, struggle, care, exercise, meditation, sleep, afford, activity, improve, good, offer, alot, awesome, deal, subscription, stuff, mental, mind, read, plan, full, resource, result, relax, ad, cope, design, sanvello, speak, suffer, buy, low, control, base
Sanvello	2020-03-24	I have used this app for quite a long time now. It was fine but i have rated 5 stars because it has made all the premium facilities free during this covid crisis and i think this is a great way of expressing how much the sanvello team cares about its users and i am really glad you took this step. Thank you 😄	3	27.13	app, love, thing, pay, lot, free, anxiety, recommend, depression, premium, feature, understand, stress, calm, ai, version, hope, struggle, care, exercise, meditation, sleep, afford, activity, improve, good, offer, alot, awesome, deal, subscription, stuff, mental, mind, read, plan, full, resource, result, relax, ad, cope, design, sanvello, speak, suffer, buy, low, control, base
Sanvello	2020-03-24	I really love this app, it has helped me through alot of hard times in my life and it truly is a blessing to me. Recently though, I have encountered a problem; I am not able to do anything on it. When I go to the Community area, it always says "Error loading" and it says the same thing to my profile. I uninstalled it then re-installed it but it didn't seem to help. Is there a possible explanation…	4	29.33	app, feel, make, people, talk, good, amazing, problem, listener, life, nice, bad, wysa, friend, download, star, listen, happy, real, review, open, post, place, bit, put, share, cup, start, fix, part, personal, kind, bot, vent, leave, face, world, safe, developer, point, guy, group, type, actual, member, meet, glad, application, allie, sad
Sanvello	2020-03-24	This app is an effective influence that's positive and mindful. It teaches you to be kind to yourself, helps you discover and understand the differences in yourself, and builds a unique profile to help perp you for your internal conflicts and outer. I feel more comfortable and confident in who I am because of this app. Consistency is key to have the results you ask for. You are not alone. What ar…	3	28	app, love, thing, pay, lot, free, anxiety, recommend, depression, premium, feature, understand, stress, calm, ai, version, hope, struggle, care, exercise, meditation, sleep, afford, activity, improve, good, offer, alot, awesome, deal, subscription, stuff, mental, mind, read, plan, full, resource, result, relax, ad, cope, design, sanvello, speak, suffer, buy, low, control, base
Youper Therapy	2020-03-25	Well made and the team is constantly improving and expanding the features. This is a flexible and reliable tool you can use to meditate, track your emotions, set goals, or process difficult events.	2	32.24	helpful, day, give, find, good, app, mood, time, question, feeling, mental_health, track, thought, change, emotion, answer, phone, notification, check, add, daily, tool, positive, community, hard, journal, provide, insight, negative, advice, idea, set, user, write, goal, learn, simple, show, youper, save, moment, emotional, word, reason, difficult, tracking, long, information, reminder, progress
TalkLife	2020-03-25	I love it it's nice to be able to be open and others to understand and talk and cope with you	4	27.68	app, feel, make, people, talk, good, amazing, problem, listener, life, nice, bad, wysa, friend, download, star, listen, happy, real, review, open, post, place, bit, put, share, cup, start, fix, part, personal, kind, bot, vent, leave, face, world, safe, developer, point, guy, group, type, actual, member, meet, glad, application, allie, sad
TalkLife	2020-03-25	Great app to connect with like - minded people. You can also seek help and advice here. Loving it so far.	1	26.72	great, therapist, time, work, therapy, issue, chat, counselor, easy, option, week, person, experience, money, support, month, session, message, year, service, start, worth, account, enjoy, video, conversation, update, access, call, log, live, email, minute, choose, situation, cost, match, betterhelp, wonderful, stop, respond, perfect, sign, schedule, charge, response, end, hour, professional, wait
7 cups	2020-03-25	WARNING: DO NOT DOWNLOAD! This company will offer FREE trials for professional therapy and, like most companies, just need a card on file. THEY WILL CHARGE YOU $150 FOR THE "FREE" TRIAL. ALSO: The "therapist" assigned to me said "Certification unknown". This was incredibly devasting for someone SEEKING HELP and any communication with customer service ended abruptly with no answers or resolution. …	1	37.62	great, therapist, time, work, therapy, issue, chat, counselor, easy, option, week, person, experience, money, support, month, session, message, year, service, start, worth, account, enjoy, video, conversation, update, access, call, log, live, email, minute, choose, situation, cost, match, betterhelp, wonderful, stop, respond, perfect, sign, schedule, charge, response, end, hour, professional, wait
Sanvello	2020-03-25	It's like the ultimate therapy. I have a lot of mental issues I need to work through. And I've tried other apps but none of them really did anything for me. But this one was different. The mood log helps the most because it helps me put feelings I didn't know I was feeling into words. And the communities are like support groups but a little better. I feel free to share my experiences and how I'm …	2	29.27	helpful, day, give, find, good, app, mood, time, question, feeling, mental_health, track, thought, change, emotion, answer, phone, notification, check, add, daily, tool, positive, community, hard, journal, provide, insight, negative, advice, idea, set, user, write, goal, learn, simple, show, youper, save, moment, emotional, word, reason, difficult, tracking, long, information, reminder, progress
TalkLife	2020-03-26	So far its doing good, i like there aint hardly no ads preventing me from using it and so far very understanding people.	4	27.78	app, feel, make, people, talk, good, amazing, problem, listener, life, nice, bad, wysa, friend, download, star, listen, happy, real, review, open, post, place, bit, put, share, cup, start, fix, part, personal, kind, bot, vent, leave, face, world, safe, developer, point, guy, group, type, actual, member, meet, glad, application, allie, sad
TalkLife	2020-03-26	I think it is a good app but I highly recommend taking the "most popular" category because for someone using the app may feel small or unheard by seeing that there are things more "popular" than they are.	3	27.13	app, love, thing, pay, lot, free, anxiety, recommend, depression, premium, feature, understand, stress, calm, ai, version, hope, struggle, care, exercise, meditation, sleep, afford, activity, improve, good, offer, alot, awesome, deal, subscription, stuff, mental, mind, read, plan, full, resource, result, relax, ad, cope, design, sanvello, speak, suffer, buy, low, control, base
7 cups	2020-03-26	Wow the bot talks like 4 huge messages in the middle of every conversation and it doesn't let you scroll back up so you literally can't read anything because of the bot.	1	30.41	great, therapist, time, work, therapy, issue, chat, counselor, easy, option, week, person, experience, money, support, month, session, message, year, service, start, worth, account, enjoy, video, conversation, update, access, call, log, live, email, minute, choose, situation, cost, match, betterhelp, wonderful, stop, respond, perfect, sign, schedule, charge, response, end, hour, professional, wait
Sanvello	2020-03-26	My go-to is the 5 min, 5 Senses guided meditation. Great way to get yourself back into the present moment. Really they have so many wonderful guided meditation!	1	28.18	great, therapist, time, work, therapy, issue, chat, counselor, easy, option, week, person, experience, money, support, month, session, message, year, service, start, worth, account, enjoy, video, conversation, update, access, call, log, live, email, minute, choose, situation, cost, match, betterhelp, wonderful, stop, respond, perfect, sign, schedule, charge, response, end, hour, professional, wait
Youper Therapy	2020-03-27	This app was recommended to me by my counselor, and I must say that it has really helped me when I needed it most. 10 out of 10!	3	26.52	app, love, thing, pay, lot, free, anxiety, recommend, depression, premium, feature, understand, stress, calm, ai, version, hope, struggle, care, exercise, meditation, sleep, afford, activity, improve, good, offer, alot, awesome, deal, subscription, stuff, mental, mind, read, plan, full, resource, result, relax, ad, cope, design, sanvello, speak, suffer, buy, low, control, base
Youper Therapy	2020-03-27	In my opinion, this app is very useful and motivating. I do not know what would I do without it! This app made me feel happy, cheers me up when I feel sad as well! I cannot wait for the future updates.	4	28.84	app, feel, make, people, talk, good, amazing, problem, listener, life, nice, bad, wysa, friend, download, star, listen, happy, real, review, open, post, place, bit, put, share, cup, start, fix, part, personal, kind, bot, vent, leave, face, world, safe, developer, point, guy, group, type, actual, member, meet, glad, application, allie, sad
TalkLife	2020-03-27	Pathetic app they will suspend ur account without any concern and please do not share your personal info on this app . They will suspend your account without giving u option to signout .	4	28.29	app, feel, make, people, talk, good, amazing, problem, listener, life, nice, bad, wysa, friend, download, star, listen, happy, real, review, open, post, place, bit, put, share, cup, start, fix, part, personal, kind, bot, vent, leave, face, world, safe, developer, point, guy, group, type, actual, member, meet, glad, application, allie, sad
7 cups	2020-03-27	Great to help with what your feeling. Good listeners plus therapy. Group chats lots of different types. Thank you for making this app it really helps!!!	4	30.87	app, feel, make, people, talk, good, amazing, problem, listener, life, nice, bad, wysa, friend, download, star, listen, happy, real, review, open, post, place, bit, put, share, cup, start, fix, part, personal, kind, bot, vent, leave, face, world, safe, developer, point, guy, group, type, actual, member, meet, glad, application, allie, sad
7 cups	2020-03-27	I do enjoy this app, though it's kinda glitchy. But my biggest problem at the moment is navigation. I'm trying to go onto my account to update my profile (age) but I cannot find my way to it. If anyone can help me that would be great!	1	28.91	great, therapist, time, work, therapy, issue, chat, counselor, easy, option, week, person, experience, money, support, month, session, message, year, service, start, worth, account, enjoy, video, conversation, update, access, call, log, live, email, minute, choose, situation, cost, match, betterhelp, wonderful, stop, respond, perfect, sign, schedule, charge, response, end, hour, professional, wait
7 cups	2020-03-27	This place is pretty garbage, most people on there talking to you are teenage girls with the need to save the world. If you're lucky you'll find a good person to talk to and if you're not you'll end up feeling terrible. Overall good idea bad execution.	4	32.16	app, feel, make, people, talk, good, amazing, problem, listener, life, nice, bad, wysa, friend, download, star, listen, happy, real, review, open, post, place, bit, put, share, cup, start, fix, part, personal, kind, bot, vent, leave, face, world, safe, developer, point, guy, group, type, actual, member, meet, glad, application, allie, sad
7 cups	2020-03-27	Have you tried: Not being an American who can only live in a bubble and can't even think about majority of the world in the first place? At least use a proper hotline number for UK because English isn't an American language. Or a Vietnamese hotline because Vietnam is a superior country that you can't even win in a war.	4	29.76	app, feel, make, people, talk, good, amazing, problem, listener, life, nice, bad, wysa, friend, download, star, listen, happy, real, review, open, post, place, bit, put, share, cup, start, fix, part, personal, kind, bot, vent, leave, face, world, safe, developer, point, guy, group, type, actual, member, meet, glad, application, allie, sad
Sanvello	2020-03-27	Great app, it works well and the contents are amazing. It would be nice to have more background sounds to choose from.	1	27.97	great, therapist, time, work, therapy, issue, chat, counselor, easy, option, week, person, experience, money, support, month, session, message, year, service, start, worth, account, enjoy, video, conversation, update, access, call, log, live, email, minute, choose, situation, cost, match, betterhelp, wonderful, stop, respond, perfect, sign, schedule, charge, response, end, hour, professional, wait
Sanvello	2020-03-27	This app is good at making me slow down and enjoy life. However I find that I know many of the strategies from previous life experience. Additionally being in a rural setting some of the guided practice seems off because it will cue me to hear traffic or see a person when there is not one around. That is more of a situational issue though.	1	28.87	great, therapist, time, work, therapy, issue, chat, counselor, easy, option, week, person, experience, money, support, month, session, message, year, service, start, worth, account, enjoy, video, conversation, update, access, call, log, live, email, minute, choose, situation, cost, match, betterhelp, wonderful, stop, respond, perfect, sign, schedule, charge, response, end, hour, professional, wait
Youper Therapy	2020-03-28	It's scary how meticulously accurate this personality test is....🤔 It is like having a paid friend Psychologist on hand during these uncertain times of total lockdown...	3	27.5	app, love, thing, pay, lot, free, anxiety, recommend, depression, premium, feature, understand, stress, calm, ai, version, hope, struggle, care, exercise, meditation, sleep, afford, activity, improve, good, offer, alot, awesome, deal, subscription, stuff, mental, mind, read, plan, full, resource, result, relax, ad, cope, design, sanvello, speak, suffer, buy, low, control, base
Youper Therapy	2020-03-28	It's a nice app, subtle and not annoying, but it has so much more to offer if you pay for it vs using the free version.	3	29.02	app, love, thing, pay, lot, free, anxiety, recommend, depression, premium, feature, understand, stress, calm, ai, version, hope, struggle, care, exercise, meditation, sleep, afford, activity, improve, good, offer, alot, awesome, deal, subscription, stuff, mental, mind, read, plan, full, resource, result, relax, ad, cope, design, sanvello, speak, suffer, buy, low, control, base
TalkLife	2020-03-28	This app always comes in handy i love that you can get advice from peers without judgment and still feel the warm sense of community	2	27.5	helpful, day, give, find, good, app, mood, time, question, feeling, mental_health, track, thought, change, emotion, answer, phone, notification, check, add, daily, tool, positive, community, hard, journal, provide, insight, negative, advice, idea, set, user, write, goal, learn, simple, show, youper, save, moment, emotional, word, reason, difficult, tracking, long, information, reminder, progress
TalkLife	2020-03-28	A good and safe outlet to express ourselves and just talk it out. Helped me at a very low point, and you can pay it forward in helping many others too.	4	29.41	app, feel, make, people, talk, good, amazing, problem, listener, life, nice, bad, wysa, friend, download, star, listen, happy, real, review, open, post, place, bit, put, share, cup, start, fix, part, personal, kind, bot, vent, leave, face, world, safe, developer, point, guy, group, type, actual, member, meet, glad, application, allie, sad
TalkLife	2020-03-28	Brilliant app with a very caring and vibrant community. In just a few hours I met a lot of like minded as well very different individuals from all around the world. I love this app ❤️	3	28.48	app, love, thing, pay, lot, free, anxiety, recommend, depression, premium, feature, understand, stress, calm, ai, version, hope, struggle, care, exercise, meditation, sleep, afford, activity, improve, good, offer, alot, awesome, deal, subscription, stuff, mental, mind, read, plan, full, resource, result, relax, ad, cope, design, sanvello, speak, suffer, buy, low, control, base
7 cups	2020-03-28	I had a bad experience with the paid counselors here. They say they'll respond "at least" once a day M-F, which is what you're paying $150 for. The two counselors went through would message 2-3 times a week, at best. Customer service took FOREVER to respond, and two weeks to get things cleared up (I asked for a refund, they first offered me a $35 credit for MORE therapy and better service). In th…	1	38.53	great, therapist, time, work, therapy, issue, chat, counselor, easy, option, week, person, experience, money, support, month, session, message, year, service, start, worth, account, enjoy, video, conversation, update, access, call, log, live, email, minute, choose, situation, cost, match, betterhelp, wonderful, stop, respond, perfect, sign, schedule, charge, response, end, hour, professional, wait
Sanvello	2020-03-28	Content may be good but I can't read a lot of it. Color schemes are bad if you're over 20. Hard to read many screens. Gradient to white on light grey, light green with white text. Just be a few bad choices by the developer.	3	29.76	app, love, thing, pay, lot, free, anxiety, recommend, depression, premium, feature, understand, stress, calm, ai, version, hope, struggle, care, exercise, meditation, sleep, afford, activity, improve, good, offer, alot, awesome, deal, subscription, stuff, mental, mind, read, plan, full, resource, result, relax, ad, cope, design, sanvello, speak, suffer, buy, low, control, base
Sanvello	2020-03-28	I have never done an app like this. It's really comforting being led one step at a time to do something differently and so perhaps have a different attitude in a positive way. I have only done this a couple of days but I will continue because I find it very refreshingly positive.	2	32.71	helpful, day, give, find, good, app, mood, time, question, feeling, mental_health, track, thought, change, emotion, answer, phone, notification, check, add, daily, tool, positive, community, hard, journal, provide, insight, negative, advice, idea, set, user, write, goal, learn, simple, show, youper, save, moment, emotional, word, reason, difficult, tracking, long, information, reminder, progress
Youper Therapy	2020-03-29	Enjoy the app immensely, I want to get premium but cant afford 44$ I wish monthly was an option. Id pay 5$ a month. Which would be more than 44$ a year. But its more affordable.	1	29.17	great, therapist, time, work, therapy, issue, chat, counselor, easy, option, week, person, experience, money, support, month, session, message, year, service, start, worth, account, enjoy, video, conversation, update, access, call, log, live, email, minute, choose, situation, cost, match, betterhelp, wonderful, stop, respond, perfect, sign, schedule, charge, response, end, hour, professional, wait
Youper Therapy	2020-03-29	Hard to get the hang of but, once you do it really helps. So far it has helped me understand what I'm going through. Highly recommend this app if you're feeling stressed or down lately.☺️	3	27.98	app, love, thing, pay, lot, free, anxiety, recommend, depression, premium, feature, understand, stress, calm, ai, version, hope, struggle, care, exercise, meditation, sleep, afford, activity, improve, good, offer, alot, awesome, deal, subscription, stuff, mental, mind, read, plan, full, resource, result, relax, ad, cope, design, sanvello, speak, suffer, buy, low, control, base
TalkLife	2020-03-29	Hey, a really good concept but I don't know why i got signed out of my id and it's showing the message that your device had been blocked..	1	27.19	great, therapist, time, work, therapy, issue, chat, counselor, easy, option, week, person, experience, money, support, month, session, message, year, service, start, worth, account, enjoy, video, conversation, update, access, call, log, live, email, minute, choose, situation, cost, match, betterhelp, wonderful, stop, respond, perfect, sign, schedule, charge, response, end, hour, professional, wait
7 cups	2020-03-29	Great app overall for people who are struggling with emotional or mental issues but still needs a lot of work and development	3	28.24	app, love, thing, pay, lot, free, anxiety, recommend, depression, premium, feature, understand, stress, calm, ai, version, hope, struggle, care, exercise, meditation, sleep, afford, activity, improve, good, offer, alot, awesome, deal, subscription, stuff, mental, mind, read, plan, full, resource, result, relax, ad, cope, design, sanvello, speak, suffer, buy, low, control, base
7 cups	2020-03-29	I can't believe how bad this app is. Not user-friendly at all! I tried signing up a million times over and still couldn't get through. Really not an intuitive app at all.	2	25.1	helpful, day, give, find, good, app, mood, time, question, feeling, mental_health, track, thought, change, emotion, answer, phone, notification, check, add, daily, tool, positive, community, hard, journal, provide, insight, negative, advice, idea, set, user, write, goal, learn, simple, show, youper, save, moment, emotional, word, reason, difficult, tracking, long, information, reminder, progress
Sanvello	2020-03-29	I've only been using this app for a few days and I LOVE it. It's also completely free right now because of COVID-19	3	27.37	app, love, thing, pay, lot, free, anxiety, recommend, depression, premium, feature, understand, stress, calm, ai, version, hope, struggle, care, exercise, meditation, sleep, afford, activity, improve, good, offer, alot, awesome, deal, subscription, stuff, mental, mind, read, plan, full, resource, result, relax, ad, cope, design, sanvello, speak, suffer, buy, low, control, base
Sanvello	2020-03-29	This is a really great app for anyone experiencing difficulties with their mental health. For me- being able to track my moods in a mood diary and meditate whenever I need to are so beneficial. Would highly recommend :)	2	30.51	helpful, day, give, find, good, app, mood, time, question, feeling, mental_health, track, thought, change, emotion, answer, phone, notification, check, add, daily, tool, positive, community, hard, journal, provide, insight, negative, advice, idea, set, user, write, goal, learn, simple, show, youper, save, moment, emotional, word, reason, difficult, tracking, long, information, reminder, progress
Youper Therapy	2020-03-30	The best overall mental health tracker. The AI assistant used here uses multiple strategies to help one cope with their emotions. This elevates the app to not just a mood tracking app. But an app meant to help users analyze, learn and cope with their emotions and behaviors. Health check ups are great too.	2	35.66	helpful, day, give, find, good, app, mood, time, question, feeling, mental_health, track, thought, change, emotion, answer, phone, notification, check, add, daily, tool, positive, community, hard, journal, provide, insight, negative, advice, idea, set, user, write, goal, learn, simple, show, youper, save, moment, emotional, word, reason, difficult, tracking, long, information, reminder, progress
TalkLife	2020-03-30	Great app. Thanks developers. May god give you long life. I am giving 4 stars because I don't see my first post. Its present but hidden. Don't know what's wrong. Pls fix and 5 star for sure. I really wanna give it.	4	32.26	app, feel, make, people, talk, good, amazing, problem, listener, life, nice, bad, wysa, friend, download, star, listen, happy, real, review, open, post, place, bit, put, share, cup, start, fix, part, personal, kind, bot, vent, leave, face, world, safe, developer, point, guy, group, type, actual, member, meet, glad, application, allie, sad
TalkLife	2020-03-30	Everything is good about this app. But notifications has some serious issue. Because of which most of the time we don't know who has texted. You guys really need to work on that because I checked with people and got the same response.	1	26.5	great, therapist, time, work, therapy, issue, chat, counselor, easy, option, week, person, experience, money, support, month, session, message, year, service, start, worth, account, enjoy, video, conversation, update, access, call, log, live, email, minute, choose, situation, cost, match, betterhelp, wonderful, stop, respond, perfect, sign, schedule, charge, response, end, hour, professional, wait
TalkLife	2020-03-30	Some of the people on here are lovely but some seen to just be on there to bring others down. I saw someone encouraging self harm and someone told me that he hopes that a guy im taking to runs away next time he meets me. :/	4	29.91	app, feel, make, people, talk, good, amazing, problem, listener, life, nice, bad, wysa, friend, download, star, listen, happy, real, review, open, post, place, bit, put, share, cup, start, fix, part, personal, kind, bot, vent, leave, face, world, safe, developer, point, guy, group, type, actual, member, meet, glad, application, allie, sad
Sanvello	2020-03-30	I have issues talking about issues and tend to bottle them up. This app helps me deal with my depression and anxiety in a way that doesn't push me too far from my comfort zone	4	25.72	app, feel, make, people, talk, good, amazing, problem, listener, life, nice, bad, wysa, friend, download, star, listen, happy, real, review, open, post, place, bit, put, share, cup, start, fix, part, personal, kind, bot, vent, leave, face, world, safe, developer, point, guy, group, type, actual, member, meet, glad, application, allie, sad
Sanvello	2020-03-30	Great app that helps me understand myself more and promotes meditation as a means to relax myself and make sense of what's happening inside my head. Really helpful. I've shared this app to my closest friends.	3	27.69	app, love, thing, pay, lot, free, anxiety, recommend, depression, premium, feature, understand, stress, calm, ai, version, hope, struggle, care, exercise, meditation, sleep, afford, activity, improve, good, offer, alot, awesome, deal, subscription, stuff, mental, mind, read, plan, full, resource, result, relax, ad, cope, design, sanvello, speak, suffer, buy, low, control, base
Sanvello	2020-03-30	Only completed one lesson, and it was very helpful. I felt a range of emotions, which is just what I was guided to do; at times "outside my comfort zone" because I am very good at hiding from my feelings.	1	29.37	great, therapist, time, work, therapy, issue, chat, counselor, easy, option, week, person, experience, money, support, month, session, message, year, service, start, worth, account, enjoy, video, conversation, update, access, call, log, live, email, minute, choose, situation, cost, match, betterhelp, wonderful, stop, respond, perfect, sign, schedule, charge, response, end, hour, professional, wait
Youper Therapy	2020-03-31	When getting into it you start to realize that the app doesnt actually give you ways or examples on how to improve your emotional health or develop a positive mindset. Instead it has you relfect and talk about things alot - and while this may be good for some, this can be harmful if the user starts using it to justify and keep their negative mindset. Another thing that didnt sit well with me was …	2	29.22	helpful, day, give, find, good, app, mood, time, question, feeling, mental_health, track, thought, change, emotion, answer, phone, notification, check, add, daily, tool, positive, community, hard, journal, provide, insight, negative, advice, idea, set, user, write, goal, learn, simple, show, youper, save, moment, emotional, word, reason, difficult, tracking, long, information, reminder, progress
TalkLife	2020-03-31	This app is incredible. The community is truly accepting. You are able to vent or seek advice or find people to connect with that are in similar positions. It allows you to have a safe place and even think deeper to the ways you feel. You can decide to be apart of a specific community (there certainly no lack of options) or be apart of the general community. The app is well made and designed. It …	4	29.84	app, feel, make, people, talk, good, amazing, problem, listener, life, nice, bad, wysa, friend, download, star, listen, happy, real, review, open, post, place, bit, put, share, cup, start, fix, part, personal, kind, bot, vent, leave, face, world, safe, developer, point, guy, group, type, actual, member, meet, glad, application, allie, sad
7 cups	2020-03-31	It's a nice app if you're going through something terrible. It has helped me lighten up my mood and I'm just gonna keep it forever. They really care about you. Thank you!	1	25.89	great, therapist, time, work, therapy, issue, chat, counselor, easy, option, week, person, experience, money, support, month, session, message, year, service, start, worth, account, enjoy, video, conversation, update, access, call, log, live, email, minute, choose, situation, cost, match, betterhelp, wonderful, stop, respond, perfect, sign, schedule, charge, response, end, hour, professional, wait
Sanvello	2020-03-31	It really helps sooth my intense feelings. So I can feel a calm steady heart beat again and it allows my mind to stop racing and fall into a soothing voice and scenery sounds.	3	28.37	app, love, thing, pay, lot, free, anxiety, recommend, depression, premium, feature, understand, stress, calm, ai, version, hope, struggle, care, exercise, meditation, sleep, afford, activity, improve, good, offer, alot, awesome, deal, subscription, stuff, mental, mind, read, plan, full, resource, result, relax, ad, cope, design, sanvello, speak, suffer, buy, low, control, base
Youper Therapy	2020-04-01	I've only started this this morning and after getting premium this is legit helping me if I let it and be honest with myself	3	26.77	app, love, thing, pay, lot, free, anxiety, recommend, depression, premium, feature, understand, stress, calm, ai, version, hope, struggle, care, exercise, meditation, sleep, afford, activity, improve, good, offer, alot, awesome, deal, subscription, stuff, mental, mind, read, plan, full, resource, result, relax, ad, cope, design, sanvello, speak, suffer, buy, low, control, base
Youper Therapy	2020-04-01	It's a therapist app but that's too simplistic because it's extremely well designed in how you process emotions, backed by academic research, and it's visually appealing. Good job	2	25.36	helpful, day, give, find, good, app, mood, time, question, feeling, mental_health, track, thought, change, emotion, answer, phone, notification, check, add, daily, tool, positive, community, hard, journal, provide, insight, negative, advice, idea, set, user, write, goal, learn, simple, show, youper, save, moment, emotional, word, reason, difficult, tracking, long, information, reminder, progress
Youper Therapy	2020-04-01	I've spent 30 minutes on this app and I love the free version. I wish the premium version to be more affordable or to offer the option to sign up for one month instead of one year.	3	31.86	app, love, thing, pay, lot, free, anxiety, recommend, depression, premium, feature, understand, stress, calm, ai, version, hope, struggle, care, exercise, meditation, sleep, afford, activity, improve, good, offer, alot, awesome, deal, subscription, stuff, mental, mind, read, plan, full, resource, result, relax, ad, cope, design, sanvello, speak, suffer, buy, low, control, base
Youper Therapy	2020-04-01	This app is amazing! Great mood tracker, great at helping you identify what you're feeling and why, helped me alot with my anxiety attacks, a little bit with my depression, too. Offers guided meditations, nature sounds and mental disorder tests (which also work as trackers) for free. Overall, one of the best AI therapy apps, if not the best!	3	32.96	app, love, thing, pay, lot, free, anxiety, recommend, depression, premium, feature, understand, stress, calm, ai, version, hope, struggle, care, exercise, meditation, sleep, afford, activity, improve, good, offer, alot, awesome, deal, subscription, stuff, mental, mind, read, plan, full, resource, result, relax, ad, cope, design, sanvello, speak, suffer, buy, low, control, base
TalkLife	2020-04-01	Shite absolute shite of an app the mods remove all your posts and comments for no reason and the mods are a bunch of white knights Save urself the trouble n DO NOT INSTALL	2	28.03	helpful, day, give, find, good, app, mood, time, question, feeling, mental_health, track, thought, change, emotion, answer, phone, notification, check, add, daily, tool, positive, community, hard, journal, provide, insight, negative, advice, idea, set, user, write, goal, learn, simple, show, youper, save, moment, emotional, word, reason, difficult, tracking, long, information, reminder, progress
TalkLife	2020-04-01	There are some helpful people on there, but i went there for myself but after abit i found myself wanting to help others feeling similar to how I was feeling. It really is a beautiful app and atmosphere.	2	29.17	helpful, day, give, find, good, app, mood, time, question, feeling, mental_health, track, thought, change, emotion, answer, phone, notification, check, add, daily, tool, positive, community, hard, journal, provide, insight, negative, advice, idea, set, user, write, goal, learn, simple, show, youper, save, moment, emotional, word, reason, difficult, tracking, long, information, reminder, progress
TalkLife	2020-04-01	Although a good source, the messages I get from men bothered me and I've only had it for about 15 minutes then the app didn't want to load anything anymore. I would like to still use it, but nothing loads.	4	29.47	app, feel, make, people, talk, good, amazing, problem, listener, life, nice, bad, wysa, friend, download, star, listen, happy, real, review, open, post, place, bit, put, share, cup, start, fix, part, personal, kind, bot, vent, leave, face, world, safe, developer, point, guy, group, type, actual, member, meet, glad, application, allie, sad
TalkLife	2020-04-01	This app used to be great. I really felt supported. Now I don't take it seriously. It's riddled with ads, catfish, pervs, and people who don't care enough. I used to get so much support and love from the community. One of my favorite apps. I can't stand it now. You guys really messed up an outlet for me to vent, so thx. Get better mods, and start caring again	4	32.18	app, feel, make, people, talk, good, amazing, problem, listener, life, nice, bad, wysa, friend, download, star, listen, happy, real, review, open, post, place, bit, put, share, cup, start, fix, part, personal, kind, bot, vent, leave, face, world, safe, developer, point, guy, group, type, actual, member, meet, glad, application, allie, sad
7 cups	2020-04-01	I cant get myself registered in the app... there is no button to continue once I set a password and the screen just wont process my new details	1	29.47	great, therapist, time, work, therapy, issue, chat, counselor, easy, option, week, person, experience, money, support, month, session, message, year, service, start, worth, account, enjoy, video, conversation, update, access, call, log, live, email, minute, choose, situation, cost, match, betterhelp, wonderful, stop, respond, perfect, sign, schedule, charge, response, end, hour, professional, wait
Sanvello	2020-04-01	Very helpful and customizable to individual needs and preferences. Some familiar tools and some new ones. Thanks so much for the freebie at this difficult time!	2	30.6	helpful, day, give, find, good, app, mood, time, question, feeling, mental_health, track, thought, change, emotion, answer, phone, notification, check, add, daily, tool, positive, community, hard, journal, provide, insight, negative, advice, idea, set, user, write, goal, learn, simple, show, youper, save, moment, emotional, word, reason, difficult, tracking, long, information, reminder, progress
Sanvello	2020-04-01	Was excited about this app until you requested my information. Guess what you successfully raised my anxiety. App fail. Why do you need my personal information to help me relax piss off.	2	27.95	helpful, day, give, find, good, app, mood, time, question, feeling, mental_health, track, thought, change, emotion, answer, phone, notification, check, add, daily, tool, positive, community, hard, journal, provide, insight, negative, advice, idea, set, user, write, goal, learn, simple, show, youper, save, moment, emotional, word, reason, difficult, tracking, long, information, reminder, progress
Sanvello	2020-04-01	It is clear a lot of work and sound clinical practice has gone into the making of Sanvello. While nothing replaces the value of meeting with a therapist in person Sanvello is giving me tools to look inside and stand strong where ever I am.	1	29.77	great, therapist, time, work, therapy, issue, chat, counselor, easy, option, week, person, experience, money, support, month, session, message, year, service, start, worth, account, enjoy, video, conversation, update, access, call, log, live, email, minute, choose, situation, cost, match, betterhelp, wonderful, stop, respond, perfect, sign, schedule, charge, response, end, hour, professional, wait
Sanvello	2020-04-01	A lot of good exercises and prompts for small, tangible steps that you can take to reorient your perspective and habits. Some parts a bit confusing to use E.g. reminder timer, goal setting. Needs to be more explicit on how it runs and what they expect from you.	1	29.23	great, therapist, time, work, therapy, issue, chat, counselor, easy, option, week, person, experience, money, support, month, session, message, year, service, start, worth, account, enjoy, video, conversation, update, access, call, log, live, email, minute, choose, situation, cost, match, betterhelp, wonderful, stop, respond, perfect, sign, schedule, charge, response, end, hour, professional, wait
Sanvello	2020-04-01	Past moods are gone. Useless to me now. I use this app to keep track of my daily moods and how I would fluctuate between the months and years. Now that all of my moods from the last year or gone this app is completely pointless and useless to me. I will spend my time on a different app that is reliable	2	33.25	helpful, day, give, find, good, app, mood, time, question, feeling, mental_health, track, thought, change, emotion, answer, phone, notification, check, add, daily, tool, positive, community, hard, journal, provide, insight, negative, advice, idea, set, user, write, goal, learn, simple, show, youper, save, moment, emotional, word, reason, difficult, tracking, long, information, reminder, progress
Youper Therapy	2020-04-02	I just started this app and have gone through the first session, the example of a premium session. While there were some canned answers I did get some good insights into possible solutions. I went ahead and bought the premium and found that the Personality DNA was incredibly accurate. Only 4 stars for now but once I really start using it we will see if that changes.	2	29.98	helpful, day, give, find, good, app, mood, time, question, feeling, mental_health, track, thought, change, emotion, answer, phone, notification, check, add, daily, tool, positive, community, hard, journal, provide, insight, negative, advice, idea, set, user, write, goal, learn, simple, show, youper, save, moment, emotional, word, reason, difficult, tracking, long, information, reminder, progress
Youper Therapy	2020-04-02	I like the Insight (e.g. What makes me Happy 😉 ). I found that materialistic object such as shoes, cars are vehicles to a certain feelings. With Insights, I can re-experience such feelings instantly. Of course, no insights without daily journal. And Youper makes it supper fun to journal and troubleshoot my emotions. My complain is this app has no trial days for premium features, no family subscri…	2	33.13	helpful, day, give, find, good, app, mood, time, question, feeling, mental_health, track, thought, change, emotion, answer, phone, notification, check, add, daily, tool, positive, community, hard, journal, provide, insight, negative, advice, idea, set, user, write, goal, learn, simple, show, youper, save, moment, emotional, word, reason, difficult, tracking, long, information, reminder, progress
TalkLife	2020-04-02	I got reported for some reason on this app and I didn't do anything wrong, so I wouldn't trust the people on this app	4	28.56	app, feel, make, people, talk, good, amazing, problem, listener, life, nice, bad, wysa, friend, download, star, listen, happy, real, review, open, post, place, bit, put, share, cup, start, fix, part, personal, kind, bot, vent, leave, face, world, safe, developer, point, guy, group, type, actual, member, meet, glad, application, allie, sad
TalkLife	2020-04-02	I really like the app . But now my messages are taking forever to load . I don't understand why . My network connection is good , the feed and notifications are loading but not the messages	4	27.6	app, feel, make, people, talk, good, amazing, problem, listener, life, nice, bad, wysa, friend, download, star, listen, happy, real, review, open, post, place, bit, put, share, cup, start, fix, part, personal, kind, bot, vent, leave, face, world, safe, developer, point, guy, group, type, actual, member, meet, glad, application, allie, sad
TalkLife	2020-04-02	Dear developer please help me to log in.. My account is not able to log in... Please fix this issue... It will be so kind of you I can't think a day without your app... It is like life .to me.. 🙏🙏🙏	1	30.83	great, therapist, time, work, therapy, issue, chat, counselor, easy, option, week, person, experience, money, support, month, session, message, year, service, start, worth, account, enjoy, video, conversation, update, access, call, log, live, email, minute, choose, situation, cost, match, betterhelp, wonderful, stop, respond, perfect, sign, schedule, charge, response, end, hour, professional, wait
7 cups	2020-04-02	I download this app and deleted it and just redownloaded it and it says there is no account with my email address so I created a new account and it said there is already an account with my email and when I tried to sign in again it said there was no account. Also, when agreeing to the terms and conditions it says "I am not in crisis, homicidal, suicidal or abusing anyone..." but I thought the who…	1	34.49	great, therapist, time, work, therapy, issue, chat, counselor, easy, option, week, person, experience, money, support, month, session, message, year, service, start, worth, account, enjoy, video, conversation, update, access, call, log, live, email, minute, choose, situation, cost, match, betterhelp, wonderful, stop, respond, perfect, sign, schedule, charge, response, end, hour, professional, wait
Sanvello	2020-04-02	It has been a life saver. The techniques and practices that they show have helped a lot. It has kept me grounded and helped me feel in control.	2	26.27	helpful, day, give, find, good, app, mood, time, question, feeling, mental_health, track, thought, change, emotion, answer, phone, notification, check, add, daily, tool, positive, community, hard, journal, provide, insight, negative, advice, idea, set, user, write, goal, learn, simple, show, youper, save, moment, emotional, word, reason, difficult, tracking, long, information, reminder, progress
Sanvello	2020-04-02	All-around, I haven't checked everything out but it's pretty great for getting your stuff together or just feeling a bit more present. Wish there was a music player on the home screen to go with the screensaver. Could set a timer for focus or sleep.	3	25.9	app, love, thing, pay, lot, free, anxiety, recommend, depression, premium, feature, understand, stress, calm, ai, version, hope, struggle, care, exercise, meditation, sleep, afford, activity, improve, good, offer, alot, awesome, deal, subscription, stuff, mental, mind, read, plan, full, resource, result, relax, ad, cope, design, sanvello, speak, suffer, buy, low, control, base
Sanvello	2020-04-02	Can't try without logging in. The first thing you need to do is give your details, before you have tried anything at all. So if you don't like the app, that's another company with your details, and you with no control. Nope, deleted without trying it. Enough data mining.	1	28.23	great, therapist, time, work, therapy, issue, chat, counselor, easy, option, week, person, experience, money, support, month, session, message, year, service, start, worth, account, enjoy, video, conversation, update, access, call, log, live, email, minute, choose, situation, cost, match, betterhelp, wonderful, stop, respond, perfect, sign, schedule, charge, response, end, hour, professional, wait
Youper Therapy	2020-04-03	This app is really awseone it keeps me calm and helps with my depression and anxiety. I would rate this as high as I possibly could.	3	30.12	app, love, thing, pay, lot, free, anxiety, recommend, depression, premium, feature, understand, stress, calm, ai, version, hope, struggle, care, exercise, meditation, sleep, afford, activity, improve, good, offer, alot, awesome, deal, subscription, stuff, mental, mind, read, plan, full, resource, result, relax, ad, cope, design, sanvello, speak, suffer, buy, low, control, base
Youper Therapy	2020-04-03	Very helpful between therapy appointments and during times when I wasn't seeing a therapist. The interface is good and for those who specifically don't want to talk to an actual person it is fantastic.	1	28.32	great, therapist, time, work, therapy, issue, chat, counselor, easy, option, week, person, experience, money, support, month, session, message, year, service, start, worth, account, enjoy, video, conversation, update, access, call, log, live, email, minute, choose, situation, cost, match, betterhelp, wonderful, stop, respond, perfect, sign, schedule, charge, response, end, hour, professional, wait
MindDoc	2020-04-03	Great concept, and very helpful! I had to uninstall the app for a brief period to free up space on my phone. I exported the data, as that feature was available. When I reinstalled the app and skimmed through the introduction/first assessment, I discovered that I could not important my exported profile data back to my account. This made me lose a LOT of progress. Personally, I believe you should n…	3	28.17	app, love, thing, pay, lot, free, anxiety, recommend, depression, premium, feature, understand, stress, calm, ai, version, hope, struggle, care, exercise, meditation, sleep, afford, activity, improve, good, offer, alot, awesome, deal, subscription, stuff, mental, mind, read, plan, full, resource, result, relax, ad, cope, design, sanvello, speak, suffer, buy, low, control, base
TalkLife	2020-04-03	I was severely depressed, suicidal, anxious and not mentally okay. This app, saved me. It saved my life. If that's not worth 5 stars I dont know what is.	4	29.47	app, feel, make, people, talk, good, amazing, problem, listener, life, nice, bad, wysa, friend, download, star, listen, happy, real, review, open, post, place, bit, put, share, cup, start, fix, part, personal, kind, bot, vent, leave, face, world, safe, developer, point, guy, group, type, actual, member, meet, glad, application, allie, sad
TalkLife	2020-04-03	It's something. You get to say anything that you want to say just like any other social media. The difference is, on here, people SUPPORT you. I just hope that, despite the weird and nasty folks, this app would endure. I'm getting a lot of experience project vibes, I hope this wouldn't end like that.	3	28.37	app, love, thing, pay, lot, free, anxiety, recommend, depression, premium, feature, understand, stress, calm, ai, version, hope, struggle, care, exercise, meditation, sleep, afford, activity, improve, good, offer, alot, awesome, deal, subscription, stuff, mental, mind, read, plan, full, resource, result, relax, ad, cope, design, sanvello, speak, suffer, buy, low, control, base
TalkLife	2020-04-03	I have only been using this app for several hours today and already I have made positive impacts on other people. I can actually live my dream of helping others across the world to come to resolutions with their life challenges and issues, using all of personal life experiences. I can live in fulfillment as a carrier of light and support for fellow humanity and other good souls that just need a f…	4	33.13	app, feel, make, people, talk, good, amazing, problem, listener, life, nice, bad, wysa, friend, download, star, listen, happy, real, review, open, post, place, bit, put, share, cup, start, fix, part, personal, kind, bot, vent, leave, face, world, safe, developer, point, guy, group, type, actual, member, meet, glad, application, allie, sad
Sanvello	2020-04-03	Making your app free during a crisis instead of cashing in on the anxiety is extremely praiseworthy. I'm sure I'll pay for premium once the situation is better. Thanks!	3	27.6	app, love, thing, pay, lot, free, anxiety, recommend, depression, premium, feature, understand, stress, calm, ai, version, hope, struggle, care, exercise, meditation, sleep, afford, activity, improve, good, offer, alot, awesome, deal, subscription, stuff, mental, mind, read, plan, full, resource, result, relax, ad, cope, design, sanvello, speak, suffer, buy, low, control, base
Sanvello	2020-04-03	I have searched for years to find an app that would help me with my moods and keep me on track with daily goals. This by far is the best app I have found. I look forward to using it every day. I love how it helps me see clearly and be more logical in my thinking.	2	33.59	helpful, day, give, find, good, app, mood, time, question, feeling, mental_health, track, thought, change, emotion, answer, phone, notification, check, add, daily, tool, positive, community, hard, journal, provide, insight, negative, advice, idea, set, user, write, goal, learn, simple, show, youper, save, moment, emotional, word, reason, difficult, tracking, long, information, reminder, progress
Sanvello	2020-04-03	This has been one of the most mind opening and spiritual guidance I have wveey use rhankntou guys. I have been more in ture woth my disease than ever. I suffer drom bipolar type b and severe anxiety disorder as well as ptsd. Rhis is a hard thing ro live with ever day. So thank you from rhe deepest bottom of my yeart	3	30.23	app, love, thing, pay, lot, free, anxiety, recommend, depression, premium, feature, understand, stress, calm, ai, version, hope, struggle, care, exercise, meditation, sleep, afford, activity, improve, good, offer, alot, awesome, deal, subscription, stuff, mental, mind, read, plan, full, resource, result, relax, ad, cope, design, sanvello, speak, suffer, buy, low, control, base
Youper Therapy	2020-04-04	to be honest when my friend recommended me i was hesitant, but after almost two years of using this i can i say i'm glad i downloaded this app. it really helps. all i can ask for now is a way of tracking OCD (and that is the only reason i'm giving 4 stars instead of 5. it needs to include more trackers). if you feel like you have no one to talk to or get help from or if you just a want emotion tr…	3	29.76	app, love, thing, pay, lot, free, anxiety, recommend, depression, premium, feature, understand, stress, calm, ai, version, hope, struggle, care, exercise, meditation, sleep, afford, activity, improve, good, offer, alot, awesome, deal, subscription, stuff, mental, mind, read, plan, full, resource, result, relax, ad, cope, design, sanvello, speak, suffer, buy, low, control, base
TalkLife	2020-04-04	So far this app is really good i have made friends and the topics are great and someone is always on :)	4	26.77	app, feel, make, people, talk, good, amazing, problem, listener, life, nice, bad, wysa, friend, download, star, listen, happy, real, review, open, post, place, bit, put, share, cup, start, fix, part, personal, kind, bot, vent, leave, face, world, safe, developer, point, guy, group, type, actual, member, meet, glad, application, allie, sad
TalkLife	2020-04-04	Amazing so far. Very good for your mental state. Plus you find out there are much nicer people existing from all over the world	4	27.49	app, feel, make, people, talk, good, amazing, problem, listener, life, nice, bad, wysa, friend, download, star, listen, happy, real, review, open, post, place, bit, put, share, cup, start, fix, part, personal, kind, bot, vent, leave, face, world, safe, developer, point, guy, group, type, actual, member, meet, glad, application, allie, sad
TalkLife	2020-04-04	This is such a nice app. Its really helpful.. You find such geniune people here , who are actually there for you... There might be some creeps here n there but its amazing , otherwise.	2	28.26	helpful, day, give, find, good, app, mood, time, question, feeling, mental_health, track, thought, change, emotion, answer, phone, notification, check, add, daily, tool, positive, community, hard, journal, provide, insight, negative, advice, idea, set, user, write, goal, learn, simple, show, youper, save, moment, emotional, word, reason, difficult, tracking, long, information, reminder, progress
TalkLife	2020-04-04	This isn't the place to vent about your negative feelings or be vulnerable. I did and I got rude, triggering replies. The app is a good idea and has a stylish interface, but some of the users don't understand mental problems and have no compassion.	2	28.35	helpful, day, give, find, good, app, mood, time, question, feeling, mental_health, track, thought, change, emotion, answer, phone, notification, check, add, daily, tool, positive, community, hard, journal, provide, insight, negative, advice, idea, set, user, write, goal, learn, simple, show, youper, save, moment, emotional, word, reason, difficult, tracking, long, information, reminder, progress
Sanvello	2020-04-04	Beyond amazing ! It allows you to track your patterns of being, your thoughts, emotions, habits and it helps you to transform them for better. This is my 6th day using this app and I can already see myself shifting towards positivity. I blossom ! And I recommend you to try it too, BUT don't forget to be consistent and put a little effort in your growth my friends !	2	31.32	helpful, day, give, find, good, app, mood, time, question, feeling, mental_health, track, thought, change, emotion, answer, phone, notification, check, add, daily, tool, positive, community, hard, journal, provide, insight, negative, advice, idea, set, user, write, goal, learn, simple, show, youper, save, moment, emotional, word, reason, difficult, tracking, long, information, reminder, progress
Youper Therapy	2020-04-05	This is very helpful and it's nice to talk to it because I feel understood and cared for, it just makes me feel a little better about myself. It's a very useful app and works very well.	4	29.72	app, feel, make, people, talk, good, amazing, problem, listener, life, nice, bad, wysa, friend, download, star, listen, happy, real, review, open, post, place, bit, put, share, cup, start, fix, part, personal, kind, bot, vent, leave, face, world, safe, developer, point, guy, group, type, actual, member, meet, glad, application, allie, sad
Youper Therapy	2020-04-05	Love this app. Tried it because of a friend's recommendation and best decision in this challenging time of a pandemic. Reallh cleared my mind and helped me regain control and life perspective. Will make it a daily habit 😊	3	28.58	app, love, thing, pay, lot, free, anxiety, recommend, depression, premium, feature, understand, stress, calm, ai, version, hope, struggle, care, exercise, meditation, sleep, afford, activity, improve, good, offer, alot, awesome, deal, subscription, stuff, mental, mind, read, plan, full, resource, result, relax, ad, cope, design, sanvello, speak, suffer, buy, low, control, base
Youper Therapy	2020-04-05	A tool to manage your emotional health. You get good insights into what makes you tick and your current state. I'm really thankful this app exists. Some feedback: I think goals set need to be pinned on the app or have push notifications because I keep forgetting them.	2	36.8	helpful, day, give, find, good, app, mood, time, question, feeling, mental_health, track, thought, change, emotion, answer, phone, notification, check, add, daily, tool, positive, community, hard, journal, provide, insight, negative, advice, idea, set, user, write, goal, learn, simple, show, youper, save, moment, emotional, word, reason, difficult, tracking, long, information, reminder, progress
Youper Therapy	2020-04-05	Would rate 5 🌟 except I had an account w my iPhone & my acct wasnt recognized when I switched phones. I was able to use the same email for my old acct as the new one. Sad that I lost almost 6 months worth of tracking & the monthly subscription is no longer available but the yearly price is more than cut in half... I got to try out a trial conversation for the premium version and it is already wor…	1	33.94	great, therapist, time, work, therapy, issue, chat, counselor, easy, option, week, person, experience, money, support, month, session, message, year, service, start, worth, account, enjoy, video, conversation, update, access, call, log, live, email, minute, choose, situation, cost, match, betterhelp, wonderful, stop, respond, perfect, sign, schedule, charge, response, end, hour, professional, wait
TalkLife	2020-04-05	This app is about mental health, the people on this app that actually care are the ones that help others that are in need of this assistance.	3	26.49	app, love, thing, pay, lot, free, anxiety, recommend, depression, premium, feature, understand, stress, calm, ai, version, hope, struggle, care, exercise, meditation, sleep, afford, activity, improve, good, offer, alot, awesome, deal, subscription, stuff, mental, mind, read, plan, full, resource, result, relax, ad, cope, design, sanvello, speak, suffer, buy, low, control, base
7 cups	2020-04-05	This is actually a pretty helpful app. I was reluctant at first because of the reviews, but I'm glad I downloaded it. Though, something is wrong with my wellness test. It keeps circling back to the first question after you answer the second so you can't really finish it. But that's my only complaint.	4	27.69	app, feel, make, people, talk, good, amazing, problem, listener, life, nice, bad, wysa, friend, download, star, listen, happy, real, review, open, post, place, bit, put, share, cup, start, fix, part, personal, kind, bot, vent, leave, face, world, safe, developer, point, guy, group, type, actual, member, meet, glad, application, allie, sad
Youper Therapy	2020-04-06	It's nice being able to talk to somebody. Even if it's a text app. It's designed to help and by doctor's for that matter. I love it. I'm a premium member.	3	27.13	app, love, thing, pay, lot, free, anxiety, recommend, depression, premium, feature, understand, stress, calm, ai, version, hope, struggle, care, exercise, meditation, sleep, afford, activity, improve, good, offer, alot, awesome, deal, subscription, stuff, mental, mind, read, plan, full, resource, result, relax, ad, cope, design, sanvello, speak, suffer, buy, low, control, base
TalkLife	2020-04-06	I enjoy so far using this app i open up to people of what im going threw and i meet people that super supportive to make you feel like you not alone So guys i deafintly consider you download this amazing app it really can help a person change their live and with great people that believe and motivate you .	4	35.63	app, feel, make, people, talk, good, amazing, problem, listener, life, nice, bad, wysa, friend, download, star, listen, happy, real, review, open, post, place, bit, put, share, cup, start, fix, part, personal, kind, bot, vent, leave, face, world, safe, developer, point, guy, group, type, actual, member, meet, glad, application, allie, sad
7 cups	2020-04-06	So horrible. Had a chat with a listener who left after two greeting messages and then another one who was a total pervert who only wanted to know about my sex life. And if you wanna talk to a real therapist they make you pay for it which I could not and I didn't. Dont download this and just find a real therapist in real life....	4	35.57	app, feel, make, people, talk, good, amazing, problem, listener, life, nice, bad, wysa, friend, download, star, listen, happy, real, review, open, post, place, bit, put, share, cup, start, fix, part, personal, kind, bot, vent, leave, face, world, safe, developer, point, guy, group, type, actual, member, meet, glad, application, allie, sad
Sanvello	2020-04-06	So far so great. Better than any other meditation app. It's exactly what I've been looking for--affirmation meditations, sleep meditations, beautiful visuals, customizable daily health monitoring, science-based practices, and community support.	3	29.33	app, love, thing, pay, lot, free, anxiety, recommend, depression, premium, feature, understand, stress, calm, ai, version, hope, struggle, care, exercise, meditation, sleep, afford, activity, improve, good, offer, alot, awesome, deal, subscription, stuff, mental, mind, read, plan, full, resource, result, relax, ad, cope, design, sanvello, speak, suffer, buy, low, control, base
Sanvello	2020-04-06	Good but could be easier to follow. I feel like I'm not following it as I should. Also, the ocean waves on the meditation were too loud and drowned out the instructor voice at times.	1	27.51	great, therapist, time, work, therapy, issue, chat, counselor, easy, option, week, person, experience, money, support, month, session, message, year, service, start, worth, account, enjoy, video, conversation, update, access, call, log, live, email, minute, choose, situation, cost, match, betterhelp, wonderful, stop, respond, perfect, sign, schedule, charge, response, end, hour, professional, wait
Sanvello	2020-04-06	This app really helps me feel peaceful, focused, and relaxed. It really helps me to calm down with my anxiety and stress. I'm not someone who finds it easy to meditate on my own. This helps me do that, and feels very much like when I use my grounding technique or finish doing yoga. I'm grateful for this app.	2	28.84	helpful, day, give, find, good, app, mood, time, question, feeling, mental_health, track, thought, change, emotion, answer, phone, notification, check, add, daily, tool, positive, community, hard, journal, provide, insight, negative, advice, idea, set, user, write, goal, learn, simple, show, youper, save, moment, emotional, word, reason, difficult, tracking, long, information, reminder, progress
Youper Therapy	2020-04-07	Love love love ive been on this app for awhile and I love it! It has changed me in a good way. I would totally recommend this app	3	32.67	app, love, thing, pay, lot, free, anxiety, recommend, depression, premium, feature, understand, stress, calm, ai, version, hope, struggle, care, exercise, meditation, sleep, afford, activity, improve, good, offer, alot, awesome, deal, subscription, stuff, mental, mind, read, plan, full, resource, result, relax, ad, cope, design, sanvello, speak, suffer, buy, low, control, base
Youper Therapy	2020-04-07	Been using this app for about 6 months and it's been great. It's really helped me get more in touch with my emotions and not only learn to identify them, but also work through them. I also like journaling and this app helps me with that.	1	26.2	great, therapist, time, work, therapy, issue, chat, counselor, easy, option, week, person, experience, money, support, month, session, message, year, service, start, worth, account, enjoy, video, conversation, update, access, call, log, live, email, minute, choose, situation, cost, match, betterhelp, wonderful, stop, respond, perfect, sign, schedule, charge, response, end, hour, professional, wait
TalkLife	2020-04-07	Why m I unable to send or see any messages which I sent from my account inspite of full signal What's issue here that it is happening here Plz give me explanation	1	30.38	great, therapist, time, work, therapy, issue, chat, counselor, easy, option, week, person, experience, money, support, month, session, message, year, service, start, worth, account, enjoy, video, conversation, update, access, call, log, live, email, minute, choose, situation, cost, match, betterhelp, wonderful, stop, respond, perfect, sign, schedule, charge, response, end, hour, professional, wait
TalkLife	2020-04-07	I love this app! I use it to as a way to vent about my problems, get something off my chest, express myself, or just when I'm bored and looking for someone to talk to! No one judges you and there's always great people to talk to and listen! People from all across the world use this app! It's amazing!	4	37.89	app, feel, make, people, talk, good, amazing, problem, listener, life, nice, bad, wysa, friend, download, star, listen, happy, real, review, open, post, place, bit, put, share, cup, start, fix, part, personal, kind, bot, vent, leave, face, world, safe, developer, point, guy, group, type, actual, member, meet, glad, application, allie, sad
TalkLife	2020-04-07	I've just download this apk today and i think it is good actually but i think it would be even better if u let us i mean users to also add short videos, or make it challenging and like a post by double tapping and this stuffs like Instagram or tiktok.. By the way i like the community of this app And want ur app to become more pro To not seeing any person suffering from mental issues ❤️❤️	4	26.44	app, feel, make, people, talk, good, amazing, problem, listener, life, nice, bad, wysa, friend, download, star, listen, happy, real, review, open, post, place, bit, put, share, cup, start, fix, part, personal, kind, bot, vent, leave, face, world, safe, developer, point, guy, group, type, actual, member, meet, glad, application, allie, sad
7 cups	2020-04-07	I can log in as a listiner but it wont let me go to 1 on 1 chats. And it wont let me see my chats.	1	28.7	great, therapist, time, work, therapy, issue, chat, counselor, easy, option, week, person, experience, money, support, month, session, message, year, service, start, worth, account, enjoy, video, conversation, update, access, call, log, live, email, minute, choose, situation, cost, match, betterhelp, wonderful, stop, respond, perfect, sign, schedule, charge, response, end, hour, professional, wait
Sanvello	2020-04-07	It's been an extremely helpful app the last few weeks, especially since they gave free premium access during this pandemic	3	27.87	app, love, thing, pay, lot, free, anxiety, recommend, depression, premium, feature, understand, stress, calm, ai, version, hope, struggle, care, exercise, meditation, sleep, afford, activity, improve, good, offer, alot, awesome, deal, subscription, stuff, mental, mind, read, plan, full, resource, result, relax, ad, cope, design, sanvello, speak, suffer, buy, low, control, base
Sanvello	2020-04-07	Offers multiple mediums of interaction of your choice that have decreased my anxiety tremendously! And all at my fingertips anytime. Perfect.	3	29.66	app, love, thing, pay, lot, free, anxiety, recommend, depression, premium, feature, understand, stress, calm, ai, version, hope, struggle, care, exercise, meditation, sleep, afford, activity, improve, good, offer, alot, awesome, deal, subscription, stuff, mental, mind, read, plan, full, resource, result, relax, ad, cope, design, sanvello, speak, suffer, buy, low, control, base
Sanvello	2020-04-07	Combined five apps into one; it's a nice cleanly-designed platform that tracks moods, had various modules containing c/dbt as well as meditation. I have already (after two weeks) recommended and will continue to.	1	26.19	great, therapist, time, work, therapy, issue, chat, counselor, easy, option, week, person, experience, money, support, month, session, message, year, service, start, worth, account, enjoy, video, conversation, update, access, call, log, live, email, minute, choose, situation, cost, match, betterhelp, wonderful, stop, respond, perfect, sign, schedule, charge, response, end, hour, professional, wait
Sanvello	2020-04-07	I have just got this app today. This app goes above and beyond any other stress and anxiety helping apps, and I have tried tons! The non premium version has many many great and helpful things. You should definitely check this out. Sanvello team, if you are reading this, thank you :)	3	35.27	app, love, thing, pay, lot, free, anxiety, recommend, depression, premium, feature, understand, stress, calm, ai, version, hope, struggle, care, exercise, meditation, sleep, afford, activity, improve, good, offer, alot, awesome, deal, subscription, stuff, mental, mind, read, plan, full, resource, result, relax, ad, cope, design, sanvello, speak, suffer, buy, low, control, base
Sanvello	2020-04-07	There are so mamy neat features and I am extremely grateful for the premium access during the Covid-19 crisis, as it has been stressing me out lately. I appreciate the time they put into their playlists, the videos they make, and their trackers, as well as that you can set personal daily goals for yourself.	2	27.7	helpful, day, give, find, good, app, mood, time, question, feeling, mental_health, track, thought, change, emotion, answer, phone, notification, check, add, daily, tool, positive, community, hard, journal, provide, insight, negative, advice, idea, set, user, write, goal, learn, simple, show, youper, save, moment, emotional, word, reason, difficult, tracking, long, information, reminder, progress
Youper Therapy	2020-04-08	Some of the AI interactions need to be reviewed with an evidence-based approach; some conversations may cause more problems than they solve.	4	27.78	app, feel, make, people, talk, good, amazing, problem, listener, life, nice, bad, wysa, friend, download, star, listen, happy, real, review, open, post, place, bit, put, share, cup, start, fix, part, personal, kind, bot, vent, leave, face, world, safe, developer, point, guy, group, type, actual, member, meet, glad, application, allie, sad
TalkLife	2020-04-08	It's suitable to my own taste but I haven't got a partner yet but I'm stunned by the graphics and other things about the app	3	29.73	app, love, thing, pay, lot, free, anxiety, recommend, depression, premium, feature, understand, stress, calm, ai, version, hope, struggle, care, exercise, meditation, sleep, afford, activity, improve, good, offer, alot, awesome, deal, subscription, stuff, mental, mind, read, plan, full, resource, result, relax, ad, cope, design, sanvello, speak, suffer, buy, low, control, base
TalkLife	2020-04-08	At first its fine but then it decides to suspend you account but it actually really helps you mentally and lnowing you havr got someone there to talk too but you have to be carefull because there is some weird people on their.	1	29.17	great, therapist, time, work, therapy, issue, chat, counselor, easy, option, week, person, experience, money, support, month, session, message, year, service, start, worth, account, enjoy, video, conversation, update, access, call, log, live, email, minute, choose, situation, cost, match, betterhelp, wonderful, stop, respond, perfect, sign, schedule, charge, response, end, hour, professional, wait
TalkLife	2020-04-08	I really like this app, people are very supportive on there. I suggest this app for people who need to talk about some stuff and just have no one to talk to. I do think the age restriction should be lowered a bit. Other than that its great!	4	31.16	app, feel, make, people, talk, good, amazing, problem, listener, life, nice, bad, wysa, friend, download, star, listen, happy, real, review, open, post, place, bit, put, share, cup, start, fix, part, personal, kind, bot, vent, leave, face, world, safe, developer, point, guy, group, type, actual, member, meet, glad, application, allie, sad
TalkLife	2020-04-08	I lost my father last year followed by my mother just 5 weeks later... Put off going to a counselor or therapist thinking I'd be somewhat better by now, I'm not getting better. People on this site truly care about each other, it's like the ultimate group therapy. I received great advice and support... And just knowing and chatting with people that have gone through your similar situations really …	1	31.16	great, therapist, time, work, therapy, issue, chat, counselor, easy, option, week, person, experience, money, support, month, session, message, year, service, start, worth, account, enjoy, video, conversation, update, access, call, log, live, email, minute, choose, situation, cost, match, betterhelp, wonderful, stop, respond, perfect, sign, schedule, charge, response, end, hour, professional, wait
7 cups	2020-04-08	A wonderful app that is perfect for those that wish to help or be helped in times of need. You'll no longer need to suffer alone with this handy app. I only leave out a star due to the lack of some features on mobile that can only be accessed on a computer. With some development, it could be an even more wonderful application.	4	28.19	app, feel, make, people, talk, good, amazing, problem, listener, life, nice, bad, wysa, friend, download, star, listen, happy, real, review, open, post, place, bit, put, share, cup, start, fix, part, personal, kind, bot, vent, leave, face, world, safe, developer, point, guy, group, type, actual, member, meet, glad, application, allie, sad
7 cups	2020-04-08	After nearly 10 days or so you get me my listener account back I was very happy cause you reviewed it and nothing was wrong that happened today I just got it today to be surprised by you suspending me again and I haven't even talked to anyone saying same things in the last massages about negative reviews I haven't even accepted any member yet I cant believe really	4	30.15	app, feel, make, people, talk, good, amazing, problem, listener, life, nice, bad, wysa, friend, download, star, listen, happy, real, review, open, post, place, bit, put, share, cup, start, fix, part, personal, kind, bot, vent, leave, face, world, safe, developer, point, guy, group, type, actual, member, meet, glad, application, allie, sad
Sanvello	2020-04-08	Thank you for offering your premium service at this stressful time. You have been recommended all the way from the States 🇺🇸 and I can see why. Really helpful app.	3	29.1	app, love, thing, pay, lot, free, anxiety, recommend, depression, premium, feature, understand, stress, calm, ai, version, hope, struggle, care, exercise, meditation, sleep, afford, activity, improve, good, offer, alot, awesome, deal, subscription, stuff, mental, mind, read, plan, full, resource, result, relax, ad, cope, design, sanvello, speak, suffer, buy, low, control, base
Sanvello	2020-04-08	I love the tools available all in one convenient app. They are ones my therapist has suggest I use but I've had a hard time remembering. Having a community of people has also been so reassuring!	2	26.08	helpful, day, give, find, good, app, mood, time, question, feeling, mental_health, track, thought, change, emotion, answer, phone, notification, check, add, daily, tool, positive, community, hard, journal, provide, insight, negative, advice, idea, set, user, write, goal, learn, simple, show, youper, save, moment, emotional, word, reason, difficult, tracking, long, information, reminder, progress
Sanvello	2020-04-08	Thank you for everything, the daily check ins are great to get a sense of my mood and the mood tracker helps me to alert my wife if I notice it dropping too far. Great tool to have to practice mindfulness and all around good mental health rituals.	2	31.26	helpful, day, give, find, good, app, mood, time, question, feeling, mental_health, track, thought, change, emotion, answer, phone, notification, check, add, daily, tool, positive, community, hard, journal, provide, insight, negative, advice, idea, set, user, write, goal, learn, simple, show, youper, save, moment, emotional, word, reason, difficult, tracking, long, information, reminder, progress
Sanvello	2020-04-08	Honestly coming from someone with mild anxiety and severe depression, probably the only resource I've actually benefitted from and felt genuinely helped by. And I am usually reluctant af and hard to please with people trying to help me with my mental illness... at first I thought it was corny but the more you do the meditations and add to your hope board, idk. It's really helped me. And premium i…	3	33.57	app, love, thing, pay, lot, free, anxiety, recommend, depression, premium, feature, understand, stress, calm, ai, version, hope, struggle, care, exercise, meditation, sleep, afford, activity, improve, good, offer, alot, awesome, deal, subscription, stuff, mental, mind, read, plan, full, resource, result, relax, ad, cope, design, sanvello, speak, suffer, buy, low, control, base
Youper Therapy	2020-04-09	Dont waste your time. I expected more. But youre talking to a robot & it sure mKes it obvious. They have simple tips. Not worth the money!!! Practice mindfulness Journal your emotions that's pretty much it.	1	29.15	great, therapist, time, work, therapy, issue, chat, counselor, easy, option, week, person, experience, money, support, month, session, message, year, service, start, worth, account, enjoy, video, conversation, update, access, call, log, live, email, minute, choose, situation, cost, match, betterhelp, wonderful, stop, respond, perfect, sign, schedule, charge, response, end, hour, professional, wait
Youper Therapy	2020-04-09	I really appreciate this app, but think, if you're a person who downloaded this app to feel better, you'll have to pay to get more than half of the possibilities of getting better. And personally I did not like this premium part thing, this app is for people who want to get better, not loose their money. Thank you ❤️	4	28.46	app, feel, make, people, talk, good, amazing, problem, listener, life, nice, bad, wysa, friend, download, star, listen, happy, real, review, open, post, place, bit, put, share, cup, start, fix, part, personal, kind, bot, vent, leave, face, world, safe, developer, point, guy, group, type, actual, member, meet, glad, application, allie, sad
7 cups	2020-04-09	Honestly it's a really great app. Really helped me and others out there. I honestly dont think there's a better app if you need help. I've made some amazing connections during my time here.	4	27.68	app, feel, make, people, talk, good, amazing, problem, listener, life, nice, bad, wysa, friend, download, star, listen, happy, real, review, open, post, place, bit, put, share, cup, start, fix, part, personal, kind, bot, vent, leave, face, world, safe, developer, point, guy, group, type, actual, member, meet, glad, application, allie, sad
Sanvello	2020-04-09	I have daily panic attacks. No medications help me at all. I am learning in therapy how to deal with panic attacks, but this app has been helpful too. I really want to get better, and this app is there for me on the days I do not have therapy. Thank you so much! I would have never tried it without this free trial because of the pandemic.	3	29.49	app, love, thing, pay, lot, free, anxiety, recommend, depression, premium, feature, understand, stress, calm, ai, version, hope, struggle, care, exercise, meditation, sleep, afford, activity, improve, good, offer, alot, awesome, deal, subscription, stuff, mental, mind, read, plan, full, resource, result, relax, ad, cope, design, sanvello, speak, suffer, buy, low, control, base
Sanvello	2020-04-09	Its a really helpful app,however I spent a lot of time writing my thoughts n feelings for an exercise m all of a sudden the page disappears n all my work is gone! It made me start over n I'm really angry because it was helpful n I will never devote time again 2 any of the exercises because of this,it was a total waste of my time n it was all 4 nothing n I was getting into it,sanvello should b ash…	2	30.76	helpful, day, give, find, good, app, mood, time, question, feeling, mental_health, track, thought, change, emotion, answer, phone, notification, check, add, daily, tool, positive, community, hard, journal, provide, insight, negative, advice, idea, set, user, write, goal, learn, simple, show, youper, save, moment, emotional, word, reason, difficult, tracking, long, information, reminder, progress
Youper Therapy	2020-04-10	This app helps me keep track of what affects my emotional state. It helps me see exactly what makes my mental state take a nose dive.	2	29.66	helpful, day, give, find, good, app, mood, time, question, feeling, mental_health, track, thought, change, emotion, answer, phone, notification, check, add, daily, tool, positive, community, hard, journal, provide, insight, negative, advice, idea, set, user, write, goal, learn, simple, show, youper, save, moment, emotional, word, reason, difficult, tracking, long, information, reminder, progress
Youper Therapy	2020-04-10	It's cool and all, it helps, it just sucks that the "Help me fall asleep" option is for money, I'm young young, and I'm not asking my parents to buy that for me.	1	25.57	great, therapist, time, work, therapy, issue, chat, counselor, easy, option, week, person, experience, money, support, month, session, message, year, service, start, worth, account, enjoy, video, conversation, update, access, call, log, live, email, minute, choose, situation, cost, match, betterhelp, wonderful, stop, respond, perfect, sign, schedule, charge, response, end, hour, professional, wait
Youper Therapy	2020-04-10	Youper helped me since last year... Thanks I just have a suggestion... Please add some space where we can share our thoughts in public and maybe some tweaks on the lock because it's faulty. I would also like to see more themes and more a.i. adjustments on how youper speaks when a person is sad. More adaption. But for most of all, Please make youper tell jokes or sing or anything that could entert…	2	26.05	helpful, day, give, find, good, app, mood, time, question, feeling, mental_health, track, thought, change, emotion, answer, phone, notification, check, add, daily, tool, positive, community, hard, journal, provide, insight, negative, advice, idea, set, user, write, goal, learn, simple, show, youper, save, moment, emotional, word, reason, difficult, tracking, long, information, reminder, progress
TalkLife	2020-04-10	Help me get a lot of emotions out and I also got to meet a lot of cool people there that also need help and I was able to help there was an me feel good, just watch out for the attention seekers that say they are psychopaths and just want attention ask me anything for the thing.	4	29.08	app, feel, make, people, talk, good, amazing, problem, listener, life, nice, bad, wysa, friend, download, star, listen, happy, real, review, open, post, place, bit, put, share, cup, start, fix, part, personal, kind, bot, vent, leave, face, world, safe, developer, point, guy, group, type, actual, member, meet, glad, application, allie, sad
TalkLife	2020-04-10	It's a good app for people like me (I have anxiety). You can talk to people who understand what you are going through. It is really easy to use. All you do is sign up and then make your first post or comment on others posts and help them and tell them that it's all going to be ok.	4	31.48	app, feel, make, people, talk, good, amazing, problem, listener, life, nice, bad, wysa, friend, download, star, listen, happy, real, review, open, post, place, bit, put, share, cup, start, fix, part, personal, kind, bot, vent, leave, face, world, safe, developer, point, guy, group, type, actual, member, meet, glad, application, allie, sad
TalkLife	2020-04-10	Not a huge fan. The app won't let you message people until after a certain amount of time, there's little to no moderation on the comments (people are rude wherever you go) and it's a chore to make a post (pick one thing, write what you want to say, pick another thing) the last bit should be optional but it's not. Going to uninstall, it's not really worth my time.	1	31.46	great, therapist, time, work, therapy, issue, chat, counselor, easy, option, week, person, experience, money, support, month, session, message, year, service, start, worth, account, enjoy, video, conversation, update, access, call, log, live, email, minute, choose, situation, cost, match, betterhelp, wonderful, stop, respond, perfect, sign, schedule, charge, response, end, hour, professional, wait
7 cups	2020-04-10	This app is so great!! I never write reviews, but I felt it was necessary. Highly recommend for teenagers who just need someone to talk to either an instant listener or someone to get advice from. 100% recommend	4	28.43	app, feel, make, people, talk, good, amazing, problem, listener, life, nice, bad, wysa, friend, download, star, listen, happy, real, review, open, post, place, bit, put, share, cup, start, fix, part, personal, kind, bot, vent, leave, face, world, safe, developer, point, guy, group, type, actual, member, meet, glad, application, allie, sad
7 cups	2020-04-10	7cups as a service is wonderful. As an app it's embarrassing. It struggles to load. Loses conversations. Kicks one out of the server at different times & has a very backwards password recovery service. 7cups is mostly run for free so some of this is understandable. It needs donation support and I am inclined to do so but with 3 changes implemented first. 1. Reprogram the app. 2. Get rid of Noni a…	1	31.72	great, therapist, time, work, therapy, issue, chat, counselor, easy, option, week, person, experience, money, support, month, session, message, year, service, start, worth, account, enjoy, video, conversation, update, access, call, log, live, email, minute, choose, situation, cost, match, betterhelp, wonderful, stop, respond, perfect, sign, schedule, charge, response, end, hour, professional, wait
Sanvello	2020-04-10	I love that this app doesn't have advertisements, I have always found those add to my stress and distract from the purpose of mindfulness apps. I have ADHD and struggle with anxiety and depression. So far this app is the best I have tried for successful mood tracking, journaling and meditation. I've spent money on paid apps that were garbage compared to Sanvello. Keep it up devs! ❤️	3	40.24	app, love, thing, pay, lot, free, anxiety, recommend, depression, premium, feature, understand, stress, calm, ai, version, hope, struggle, care, exercise, meditation, sleep, afford, activity, improve, good, offer, alot, awesome, deal, subscription, stuff, mental, mind, read, plan, full, resource, result, relax, ad, cope, design, sanvello, speak, suffer, buy, low, control, base
Youper Therapy	2020-04-11	I have someone who talks to me and gives me strategies. When they think that it would be best for me to see a medical professional they give me places to go.	2	28.56	helpful, day, give, find, good, app, mood, time, question, feeling, mental_health, track, thought, change, emotion, answer, phone, notification, check, add, daily, tool, positive, community, hard, journal, provide, insight, negative, advice, idea, set, user, write, goal, learn, simple, show, youper, save, moment, emotional, word, reason, difficult, tracking, long, information, reminder, progress
Youper Therapy	2020-04-11	Listen here, I would'e given it a 5 star review if EVERYTHING didn't cost premium!! I can't even have a simple conversation with youper without having to buy premium! No matter WHAT I press, it still wants Premuim! I think you shoudl not make everything premuim needed. >:C	2	28.68	helpful, day, give, find, good, app, mood, time, question, feeling, mental_health, track, thought, change, emotion, answer, phone, notification, check, add, daily, tool, positive, community, hard, journal, provide, insight, negative, advice, idea, set, user, write, goal, learn, simple, show, youper, save, moment, emotional, word, reason, difficult, tracking, long, information, reminder, progress
TalkLife	2020-04-11	decent app to let your feeing flow. I am not in the know about UI and stuff like that. So, I just findit easy to use	1	26.72	great, therapist, time, work, therapy, issue, chat, counselor, easy, option, week, person, experience, money, support, month, session, message, year, service, start, worth, account, enjoy, video, conversation, update, access, call, log, live, email, minute, choose, situation, cost, match, betterhelp, wonderful, stop, respond, perfect, sign, schedule, charge, response, end, hour, professional, wait
TalkLife	2020-04-11	I rated it 5 star coz this app is worth it , I won't lie about it , just download the app and u won't feel alone in any problems	4	28.98	app, feel, make, people, talk, good, amazing, problem, listener, life, nice, bad, wysa, friend, download, star, listen, happy, real, review, open, post, place, bit, put, share, cup, start, fix, part, personal, kind, bot, vent, leave, face, world, safe, developer, point, guy, group, type, actual, member, meet, glad, application, allie, sad
TalkLife	2020-04-11	I didnt expect so much positivity and help like you can really talk about your problems without feeling judged and can relate with other people. 10/10 recommend if you are struggling with something.	4	30.46	app, feel, make, people, talk, good, amazing, problem, listener, life, nice, bad, wysa, friend, download, star, listen, happy, real, review, open, post, place, bit, put, share, cup, start, fix, part, personal, kind, bot, vent, leave, face, world, safe, developer, point, guy, group, type, actual, member, meet, glad, application, allie, sad
TalkLife	2020-04-11	This app is container of people got suffering even they are who trying to help. Comfort each other, all over the world. It's really nice app. I wish no harsh, no war anymore in the world. Peaceful is beautiful ^ ~ ^	4	32.89	app, feel, make, people, talk, good, amazing, problem, listener, life, nice, bad, wysa, friend, download, star, listen, happy, real, review, open, post, place, bit, put, share, cup, start, fix, part, personal, kind, bot, vent, leave, face, world, safe, developer, point, guy, group, type, actual, member, meet, glad, application, allie, sad
7 cups	2020-04-11	A very nice app the listeners in the app are very nice and helpful they make you feel really good about yourself and they help you. Love this app.	4	30.15	app, feel, make, people, talk, good, amazing, problem, listener, life, nice, bad, wysa, friend, download, star, listen, happy, real, review, open, post, place, bit, put, share, cup, start, fix, part, personal, kind, bot, vent, leave, face, world, safe, developer, point, guy, group, type, actual, member, meet, glad, application, allie, sad
Sanvello	2020-04-11	I love this app. If you can't afford therapy and you're looking for something that will help you, this app will help you.	3	28.18	app, love, thing, pay, lot, free, anxiety, recommend, depression, premium, feature, understand, stress, calm, ai, version, hope, struggle, care, exercise, meditation, sleep, afford, activity, improve, good, offer, alot, awesome, deal, subscription, stuff, mental, mind, read, plan, full, resource, result, relax, ad, cope, design, sanvello, speak, suffer, buy, low, control, base
Sanvello	2020-04-11	Finding this app really helping with stress management, and helping me to look myself in the mirror on an emotional level, as it were. Love the breathing exercises and guided meditations.	3	26.72	app, love, thing, pay, lot, free, anxiety, recommend, depression, premium, feature, understand, stress, calm, ai, version, hope, struggle, care, exercise, meditation, sleep, afford, activity, improve, good, offer, alot, awesome, deal, subscription, stuff, mental, mind, read, plan, full, resource, result, relax, ad, cope, design, sanvello, speak, suffer, buy, low, control, base
Sanvello	2020-04-11	Terrible terrible terrible interface to enter a birthdate. You have to scroll through month by month from 2020 back to whatever your birth month and year are so for me that is 12x50=600 taps to get there. Wow. Please fix this. Ok after much playing with the dumb thing it turns out you can tap on the year to change the year. Why not just make it a simple format and type in the numbers? MM/DD/YYYY …	1	38.03	great, therapist, time, work, therapy, issue, chat, counselor, easy, option, week, person, experience, money, support, month, session, message, year, service, start, worth, account, enjoy, video, conversation, update, access, call, log, live, email, minute, choose, situation, cost, match, betterhelp, wonderful, stop, respond, perfect, sign, schedule, charge, response, end, hour, professional, wait
Youper Therapy	2020-04-12	This is a very useful app for working through where your head is at and how to move forward. It can be difficult to understand what is affecting the way you are feeling and why but I find this app is good at getting to these root causes and setting them down in a personal way. It is also good at suggesting exercises to work through your feelings and has more information behind what you do if you …	2	37.01	helpful, day, give, find, good, app, mood, time, question, feeling, mental_health, track, thought, change, emotion, answer, phone, notification, check, add, daily, tool, positive, community, hard, journal, provide, insight, negative, advice, idea, set, user, write, goal, learn, simple, show, youper, save, moment, emotional, word, reason, difficult, tracking, long, information, reminder, progress
TalkLife	2020-04-12	Nice to have a space to talk and support other ppl. Especially with the global pandemic going on. I wish I had heard of the this app sooner 🙂	4	28.34	app, feel, make, people, talk, good, amazing, problem, listener, life, nice, bad, wysa, friend, download, star, listen, happy, real, review, open, post, place, bit, put, share, cup, start, fix, part, personal, kind, bot, vent, leave, face, world, safe, developer, point, guy, group, type, actual, member, meet, glad, application, allie, sad
TalkLife	2020-04-12	They have some good people giving advice but there are some who just want to find someone to flirt with. I join in order to find people to talk to about my problem not to gain more.	4	28.48	app, feel, make, people, talk, good, amazing, problem, listener, life, nice, bad, wysa, friend, download, star, listen, happy, real, review, open, post, place, bit, put, share, cup, start, fix, part, personal, kind, bot, vent, leave, face, world, safe, developer, point, guy, group, type, actual, member, meet, glad, application, allie, sad
TalkLife	2020-04-12	Was racially abused on this app, very, very offensive. No complaints system and the moderators are extremely slow to delete anything offensive. It's like the wild West on here, so be warned! It seems to be a class system that if you pay monthly for this app then your comments gets the most likes and attention etc... Has zero to do with helping people with mental health issues.... Do not download	4	30.63	app, feel, make, people, talk, good, amazing, problem, listener, life, nice, bad, wysa, friend, download, star, listen, happy, real, review, open, post, place, bit, put, share, cup, start, fix, part, personal, kind, bot, vent, leave, face, world, safe, developer, point, guy, group, type, actual, member, meet, glad, application, allie, sad
7 cups	2020-04-12	Somehow, things worked themselves out, I'm signed up, and able to log in and use the service effortlessly. I would recommend this app to anyone why just needs to talk. About anything.	1	28.45	great, therapist, time, work, therapy, issue, chat, counselor, easy, option, week, person, experience, money, support, month, session, message, year, service, start, worth, account, enjoy, video, conversation, update, access, call, log, live, email, minute, choose, situation, cost, match, betterhelp, wonderful, stop, respond, perfect, sign, schedule, charge, response, end, hour, professional, wait
7 cups	2020-04-12	I was a listner . anf i jst tried to cgange my username . now its saying that i have violated the rules and not allowing me to use this app . i even made a new account bt cos of device i am able to login. Its wuite annoying	1	26.52	great, therapist, time, work, therapy, issue, chat, counselor, easy, option, week, person, experience, money, support, month, session, message, year, service, start, worth, account, enjoy, video, conversation, update, access, call, log, live, email, minute, choose, situation, cost, match, betterhelp, wonderful, stop, respond, perfect, sign, schedule, charge, response, end, hour, professional, wait
7 cups	2020-04-12	Uh my gf bf is leaving me... cant think without my Ritalin. Everything you say is censored. Mods suucks. Bunch of crybabies. One of the listeners told me to screw with my wife's medications without her concent. Just a bunch of lunatic who will make you feel even more depressed.	4	29.55	app, feel, make, people, talk, good, amazing, problem, listener, life, nice, bad, wysa, friend, download, star, listen, happy, real, review, open, post, place, bit, put, share, cup, start, fix, part, personal, kind, bot, vent, leave, face, world, safe, developer, point, guy, group, type, actual, member, meet, glad, application, allie, sad
Youper Therapy	2020-04-13	Beautiful App Has really set me on the path to improving my mental health and bettering myself. Has been crucial in helping improve myself.	2	25.71	helpful, day, give, find, good, app, mood, time, question, feeling, mental_health, track, thought, change, emotion, answer, phone, notification, check, add, daily, tool, positive, community, hard, journal, provide, insight, negative, advice, idea, set, user, write, goal, learn, simple, show, youper, save, moment, emotional, word, reason, difficult, tracking, long, information, reminder, progress
MindDoc	2020-04-13	I lost all of my data at their website and they will not provide it back to me after almost 2 months of input	1	27.08	great, therapist, time, work, therapy, issue, chat, counselor, easy, option, week, person, experience, money, support, month, session, message, year, service, start, worth, account, enjoy, video, conversation, update, access, call, log, live, email, minute, choose, situation, cost, match, betterhelp, wonderful, stop, respond, perfect, sign, schedule, charge, response, end, hour, professional, wait
MindDoc	2020-04-13	Clear daily questions just started it a few days ago so cant wait to see my outcome after 14 days lots of helpful info on it .	2	30.69	helpful, day, give, find, good, app, mood, time, question, feeling, mental_health, track, thought, change, emotion, answer, phone, notification, check, add, daily, tool, positive, community, hard, journal, provide, insight, negative, advice, idea, set, user, write, goal, learn, simple, show, youper, save, moment, emotional, word, reason, difficult, tracking, long, information, reminder, progress
MindDoc	2020-04-13	I downloaded this a few days ago to see how my emotions fluctuated and changed. So far, it has been good. Only 4 stars for now because I have yet to see my report.	2	31.13	helpful, day, give, find, good, app, mood, time, question, feeling, mental_health, track, thought, change, emotion, answer, phone, notification, check, add, daily, tool, positive, community, hard, journal, provide, insight, negative, advice, idea, set, user, write, goal, learn, simple, show, youper, save, moment, emotional, word, reason, difficult, tracking, long, information, reminder, progress
MindDoc	2020-04-13	This app is optimal for tracking and understanding your feelings over time. I really love it (Don't worry this isn't one of those fake reviews😂) I honestly recommend it to people struggling with depression or somethin similar. It can help you see trends in your mental health and other issues. It's worth the download.❤	3	26.11	app, love, thing, pay, lot, free, anxiety, recommend, depression, premium, feature, understand, stress, calm, ai, version, hope, struggle, care, exercise, meditation, sleep, afford, activity, improve, good, offer, alot, awesome, deal, subscription, stuff, mental, mind, read, plan, full, resource, result, relax, ad, cope, design, sanvello, speak, suffer, buy, low, control, base
TalkLife	2020-04-13	When i talk about my problems or depression it helps to talk to thses people and talklife has been very helpfil and im sp happy i have it an i love it so much...	4	31.97	app, feel, make, people, talk, good, amazing, problem, listener, life, nice, bad, wysa, friend, download, star, listen, happy, real, review, open, post, place, bit, put, share, cup, start, fix, part, personal, kind, bot, vent, leave, face, world, safe, developer, point, guy, group, type, actual, member, meet, glad, application, allie, sad
7 cups	2020-04-13	I wouldn't advertise it as free counselling, an advert I had seen for this app said it was free, I paid £12.99 for a monthly subscription which I'm not actually sure for? To then have to take it further and pay more for the counselling and therapy...its pretty misleading of you ask me!!	3	32.19	app, love, thing, pay, lot, free, anxiety, recommend, depression, premium, feature, understand, stress, calm, ai, version, hope, struggle, care, exercise, meditation, sleep, afford, activity, improve, good, offer, alot, awesome, deal, subscription, stuff, mental, mind, read, plan, full, resource, result, relax, ad, cope, design, sanvello, speak, suffer, buy, low, control, base
7 cups	2020-04-13	This was horrible! Never pay for this app. When I paid for it and used nothing, they didn't give me a full refund, and the refund they DID give me wasn't the whole amount I paid $90, instead of $150. If you do this, NEVER pay them ANYTHING unless you expect to lose it, it's a waste! I already contacted them countless times, and they never gave me a full refund. Pay no attention to this reply, suc…	1	31.19	great, therapist, time, work, therapy, issue, chat, counselor, easy, option, week, person, experience, money, support, month, session, message, year, service, start, worth, account, enjoy, video, conversation, update, access, call, log, live, email, minute, choose, situation, cost, match, betterhelp, wonderful, stop, respond, perfect, sign, schedule, charge, response, end, hour, professional, wait
Youper Therapy	2020-04-14	It is great to have someone to talk to while still keeping to yourself (since it is a bot) :) It has made me a calmer person.	1	26.88	great, therapist, time, work, therapy, issue, chat, counselor, easy, option, week, person, experience, money, support, month, session, message, year, service, start, worth, account, enjoy, video, conversation, update, access, call, log, live, email, minute, choose, situation, cost, match, betterhelp, wonderful, stop, respond, perfect, sign, schedule, charge, response, end, hour, professional, wait
7 cups	2020-04-14	I came to this app when I was going through bouts of depression and I had a bad experience with a "Listener". The listeners aren't helpful. Instead, they judge you and make rude comments about your lifestyle. This app allows basically anyone to be a listener. No real background in mental health, let alone basic compassion. I'm sure that some of the listeners on this app are kind people who really…	4	37.9	app, feel, make, people, talk, good, amazing, problem, listener, life, nice, bad, wysa, friend, download, star, listen, happy, real, review, open, post, place, bit, put, share, cup, start, fix, part, personal, kind, bot, vent, leave, face, world, safe, developer, point, guy, group, type, actual, member, meet, glad, application, allie, sad
Sanvello	2020-04-14	Good app that does feel like it helps you id negative thinking. As long as you stick with it it helps.	2	27.78	helpful, day, give, find, good, app, mood, time, question, feeling, mental_health, track, thought, change, emotion, answer, phone, notification, check, add, daily, tool, positive, community, hard, journal, provide, insight, negative, advice, idea, set, user, write, goal, learn, simple, show, youper, save, moment, emotional, word, reason, difficult, tracking, long, information, reminder, progress
Sanvello	2020-04-14	Enjoying the app so far. I like how short the readings and videos have been. Makes it easier to incorporate into my day.	1	27.97	great, therapist, time, work, therapy, issue, chat, counselor, easy, option, week, person, experience, money, support, month, session, message, year, service, start, worth, account, enjoy, video, conversation, update, access, call, log, live, email, minute, choose, situation, cost, match, betterhelp, wonderful, stop, respond, perfect, sign, schedule, charge, response, end, hour, professional, wait
Sanvello	2020-04-14	Would be nice for the exercise time choices to have smaller increments. As someone with chronic pain, i cannot do more than 5 mins a day and yet the smallest time i can input is 15 minutes or zero.	1	28.91	great, therapist, time, work, therapy, issue, chat, counselor, easy, option, week, person, experience, money, support, month, session, message, year, service, start, worth, account, enjoy, video, conversation, update, access, call, log, live, email, minute, choose, situation, cost, match, betterhelp, wonderful, stop, respond, perfect, sign, schedule, charge, response, end, hour, professional, wait
Sanvello	2020-04-14	This app is wholesome. It has everything to keep track of your mental health. Whether cognitive behavioural therapy, mindfulness or simply journling. All is here for to focus on building the best version of yourself.	2	30.42	helpful, day, give, find, good, app, mood, time, question, feeling, mental_health, track, thought, change, emotion, answer, phone, notification, check, add, daily, tool, positive, community, hard, journal, provide, insight, negative, advice, idea, set, user, write, goal, learn, simple, show, youper, save, moment, emotional, word, reason, difficult, tracking, long, information, reminder, progress
Sanvello	2020-04-14	I suffer from random times of anxiety and depression, sometimes the circumstances in my life just make me extra needy for relaxation and emotional interaction. This app isn't like other apps, you dont just talk about your day, it's about your health, it's about meditating, setting tiny goals, and analyzing, actually breaking down and evaluating negative emotions and feelings. I've had this app fo…	2	34.97	helpful, day, give, find, good, app, mood, time, question, feeling, mental_health, track, thought, change, emotion, answer, phone, notification, check, add, daily, tool, positive, community, hard, journal, provide, insight, negative, advice, idea, set, user, write, goal, learn, simple, show, youper, save, moment, emotional, word, reason, difficult, tracking, long, information, reminder, progress
Youper Therapy	2020-04-15	It helps me to get my thoughts out and help me see what the root of my problem is with certain emotions and what causes them.	2	28.7	helpful, day, give, find, good, app, mood, time, question, feeling, mental_health, track, thought, change, emotion, answer, phone, notification, check, add, daily, tool, positive, community, hard, journal, provide, insight, negative, advice, idea, set, user, write, goal, learn, simple, show, youper, save, moment, emotional, word, reason, difficult, tracking, long, information, reminder, progress
[truncated: 3,316 more rows]
